# Supplementary material for: Identification of potent human neutralizing antibodies against SARS-CoV-2 implications for development of therapeutics and prophylactics
Source: Nat Commun. 2021 Aug 9;12:4887. doi: 10.1038/s41467-021-25153-x (PMC8352940; doi:10.1038/s41467-021-25153-x)
Supplement: Supplementary file 3 — Source Data [file 41467_2021_25153_MOESM3_ESM.xlsx]

## Sheet: Fig. 1a,b
	Exprement 1
			SARS-CoV-2-RBD-Fc				SARS-CoV-RBD-Fc				MERS-CoV-RBD-Fc				Irrelevant Fc
	mAb concentration		nCoVFab1		nCoVFab2		nCoVFab1		nCoVFab2		nCoVFab1		nCoVFab2		nCoVFab1		nCoVFab2
	nM
	1000	A	3.561	3.648	3.667	3.621	0.065	0.067	0.068	0.07	0.069	0.071	0.085	0.084	0.083	0.082	0.085	0.086
	333.333	B	3.747	3.776	3.662	3.643	0.066	0.068	0.063	0.066	0.07	0.07	0.082	0.078	0.081	0.082	0.084	0.084
	111.111	C	3.737	3.748	2.925	2.954	0.063	0.068	0.065	0.064	0.073	0.069	0.071	0.071	0.081	0.082	0.084	0.082
	37.037	D	3.377	3.26	1.254	1.284	0.067	0.063	0.065	0.064	0.069	0.067	0.07	0.074	0.081	0.081	0.083	0.081
	12.3457	E	1.39	1.365	0.295	0.281	0.064	0.066	0.065	0.076	0.068	0.072	0.074	0.073	0.083	0.081	0.081	0.08
	4.11523	F	0.22	0.215	0.108	0.102	0.064	0.071	0.065	0.064	0.069	0.071	0.072	0.072	0.081	0.08	0.083	0.081
	1.37174	G	0.075	0.076	0.073	0.073	0.067	0.062	0.072	0.067	0.065	0.068	0.073	0.073	0.082	0.083	0.079	0.079
	0	H	0.081	0.071	0.068	0.068	0.068	0.06	0.07	0.073	0.068	0.068	0.07	0.069	0.085	0.082	0.081	0.08

## Sheet: Fig. 2a
		SARS-CoV-2 RBD				BSA
	Exprement 1	nCoVmab1		nCoVmab2		nCoVmab1		nCoVmab2
	nM
	100	3.353	3.326	3.182	3.13	0.075	0.076	0.079	0.082
	25	3.431	3.422	3.16	3.155	0.077	0.074	0.076	0.078
	6.25	3.345	3.392	3.021	3.033	0.075	0.074	0.077	0.075
	1.5625	2.802	2.792	2.215	2.244	0.075	0.073	0.073	0.073
	0.390625	1.201	1.234	0.957	0.966	0.073	0.072	0.074	0.073
	0.0976562	0.372	0.388	0.317	0.32	0.071	0.07	0.071	0.074
	0.0244141	0.147	0.151	0.136	0.137	0.073	0.071	0.072	0.076
	0	0.087	0.088	0.084	0.087	0.077	0.076	0.081	0.102

## Sheet: Fig. 2b
nCoVmab1	Conc1	1e-08			Conc1	5e-09			Conc1	2.5e-09			Conc1	1.25e-09			Conc1	6.25e-10			Conc1	3.1e-10			nCoVmab2	Conc1	3e-08			Conc1	1.5e-08			Conc1	7.5e-09			Conc1	3.75e-09			Conc1	1.87e-09			Conc1	9.4e-10
	Start1	0			Start1	0			Start1	0			Start1	0			Start1	0			Start1	0				Start1	0			Start1	0			Start1	0			Start1	0			Start1	0			Start1	0
	Stop1	599.8			Stop1	599.8			Stop1	599.8			Stop1	599.8			Stop1	599.8			Stop1	599.8				Stop1	599.8			Stop1	599.8			Stop1	599.8			Stop1	599.8			Stop1	599.8			Stop1	599.8
	Kobs	0.583386			Kobs	0.583386			Kobs	0.583386			Kobs	0.583386			Kobs	0.583386			Kobs	0.583386				Kobs	0.149675			Kobs	0.149675			Kobs	0.149675			Kobs	0.149675			Kobs	0.149675			Kobs	0.149675
	Error Kobs	0.00084621			Error Kobs	0.00084621			Error Kobs	0.00084621			Error Kobs	0.00084621			Error Kobs	0.00084621			Error Kobs	0.00084621				Error Kobs	0.000419057			Error Kobs	0.000419057			Error Kobs	0.000419057			Error Kobs	0.000419057			Error Kobs	0.000419057			Error Kobs	0.000419057
	Koff	1.01233e-05			Koff	1.01233e-05			Koff	1.01233e-05			Koff	1.01233e-05			Koff	1.01233e-05			Koff	1.01233e-05				Koff	4.94494e-05			Koff	4.94494e-05			Koff	4.94494e-05			Koff	4.94494e-05			Koff	4.94494e-05			Koff	4.94494e-05
	Error Koff	7.62229e-07			Error Koff	7.62229e-07			Error Koff	7.62229e-07			Error Koff	7.62229e-07			Error Koff	7.62229e-07			Error Koff	7.62229e-07				Error Koff	1.3583e-06			Error Koff	1.3583e-06			Error Koff	1.3583e-06			Error Koff	1.3583e-06			Error Koff	1.3583e-06			Error Koff	1.3583e-06
	Time1	Data1	Fit1		Time1	Data1	Fit1		Time1	Data1	Fit1		Time1	Data1	Fit1		Time1	Data1	Fit1		Time1	Data1	Fit1			Time1	Data1	Fit1		Time1	Data1	Fit1		Time1	Data1	Fit1		Time1	Data1	Fit1		Time1	Data1	Fit1		Time1	Data1	Fit1
	0	0.0161971	0		0	0.0130294	0		0	0.0109085	0		0	0.00561875	0		0	0.0174781	0		0	0.00819684	0			0	0.0169528	0		0	0.0167975	0		0	0.0165037	0		0	0.00766491	0		0	0.0181407	0		0	0.011084	0
	0.2	0.0173046	0.00190162		0.2	0.013954	0.000949692		0.2	0.0116891	0.000481755		0.2	0.00540457	0.000233235		0.2	0.0178748	0.000121974		0.2	0.00816773	5.54563e-05			0.2	0.018152	0.00105669		0.2	0.0178885	0.000524976		0.2	0.0169721	0.000260764		0.2	0.00854719	0.000134287		0.2	0.0178361	7.29568e-05		0.2	0.0119912	3.41032e-05
	0.4	0.0193617	0.00380101		0.4	0.0151613	0.00189883		0.4	0.0127485	0.000963368		0.4	0.00582165	0.000466436		0.4	0.018324	0.000243938		0.4	0.00857113	0.000110911			0.4	0.0192753	0.00211242		0.4	0.0187492	0.00104971		0.4	0.017144	0.000521466		0.4	0.00920815	0.000268557		0.4	0.017462	0.000145909		0.4	0.0125616	6.82051e-05
	0.6	0.0210381	0.00569818		0.6	0.0163813	0.00284741		0.6	0.0133696	0.00144484		0.6	0.00595534	0.000699602		0.6	0.018452	0.000365893		0.6	0.00832694	0.000166363			0.6	0.0210281	0.0031672		0.6	0.0198769	0.0015742		0.6	0.0177832	0.000782108		0.6	0.0100146	0.000402811		0.6	0.0172068	0.000218856		0.6	0.0131327	0.000102306
	0.8	0.0227146	0.00759314		0.8	0.0179917	0.00379544		0.8	0.0142741	0.00192617		0.8	0.0065369	0.000932734		0.8	0.0189019	0.000487839		0.8	0.00843158	0.000221813			0.8	0.0228023	0.00422102		0.8	0.0209701	0.00209846		0.8	0.0185381	0.00104269		0.8	0.0108767	0.000537048		0.8	0.0173111	0.000291798		0.8	0.0138966	0.000136405
	1	0.0246835	0.00948589		1	0.0190757	0.00474291		1	0.0148324	0.00240736		1	0.00668195	0.00116583		1	0.0190281	0.000609776		1	0.00839013	0.00027726			1	0.0239332	0.00527388		1	0.0218398	0.00262247		1	0.0189647	0.00130321		1	0.0116719	0.000671269		1	0.0170951	0.000364736		1	0.0141369	0.000170503
	1.2	0.0263273	0.0113764		1.2	0.0202033	0.00568982		1.2	0.015399	0.00288841		1.2	0.00686263	0.00139889		1.2	0.019204	0.000731704		1.2	0.00834247	0.000332706			1.2	0.0253979	0.00632578		1.2	0.0228258	0.00314624		1.2	0.0196025	0.00156367		1.2	0.0122523	0.000805474		1.2	0.01686	0.000437669		1.2	0.0144103	0.0002046
	1.4	0.0285414	0.0132648		1.4	0.0214718	0.00663618		1.4	0.0165856	0.00336932		1.4	0.00714081	0.00163192		1.4	0.0195327	0.000853623		1.4	0.00872134	0.00038815			1.4	0.0273268	0.00737673		1.4	0.024056	0.00366977		1.4	0.0200716	0.00182406		1.4	0.0131747	0.000939662		1.4	0.0172193	0.000510597		1.4	0.0147403	0.000238695
	1.6	0.0303774	0.0151509		1.6	0.0224729	0.00758199		1.6	0.0169042	0.00385008		1.6	0.00705393	0.00186492		1.6	0.0191568	0.000975532		1.6	0.00861685	0.000443591			1.6	0.0284311	0.00842673		1.6	0.0254401	0.00419307		1.6	0.0207695	0.0020844		1.6	0.0132356	0.00107383		1.6	0.0172797	0.00058352		1.6	0.0152661	0.000272789
	1.8	0.0324157	0.0170348		1.8	0.0235905	0.00852725		1.8	0.0176777	0.00433071		1.8	0.00737768	0.00209788		1.8	0.0193377	0.00109743		1.8	0.008813	0.000499031			1.8	0.0301658	0.00947577		1.8	0.025954	0.00471612		1.8	0.0209274	0.00234468		1.8	0.0134392	0.00120799		1.8	0.0174138	0.000656438		1.8	0.015309	0.000306882
	2	0.0339191	0.0189165		2	0.0244534	0.00947195		2	0.0184303	0.00481119		2	0.00783041	0.0023308		2	0.019582	0.00121932		2	0.00897877	0.000554468			2	0.0309064	0.0105239		2	0.0262614	0.00523893		2	0.0209718	0.00260489		2	0.0134272	0.00134213		2	0.0173276	0.000729352		2	0.0144672	0.000340974
	2.2	0.0348169	0.020796		2.2	0.0247656	0.0104161		2.2	0.0186509	0.00529153		2.2	0.0079449	0.00256369		2.2	0.0196736	0.00134121		2.2	0.0088343	0.000609903			2.2	0.0310813	0.011571		2.2	0.0262329	0.0057615		2.2	0.020919	0.00286504		2.2	0.013268	0.00147625		2.2	0.0171619	0.00080226		2.2	0.0138972	0.000375064
	2.4	0.0370038	0.0226733		2.4	0.0253799	0.0113597		2.4	0.0188307	0.00577173		2.4	0.00785005	0.00279655		2.4	0.0197286	0.00146308		2.4	0.00900074	0.000665336			2.4	0.0326552	0.0126172		2.4	0.027266	0.00628383		2.4	0.0218345	0.00312514		2.4	0.0135428	0.00161036		2.4	0.0169005	0.000875164		2.4	0.0140583	0.000409153
	2.6	0.0395945	0.0245485		2.6	0.0265015	0.0123027		2.6	0.0195023	0.00625179		2.6	0.00873428	0.00302937		2.6	0.0195452	0.00158494		2.6	0.00964959	0.000720767			2.6	0.0337544	0.0136624		2.6	0.0279315	0.00680593		2.6	0.0219292	0.00338517		2.6	0.0136095	0.00174445		2.6	0.0171458	0.000948063		2.6	0.0144215	0.00044324
	2.8	0.0414464	0.0264214		2.8	0.0267305	0.0132452		2.8	0.0193586	0.00673171		2.8	0.0087147	0.00326216		2.8	0.0192072	0.0017068		2.8	0.00957681	0.000776196			2.8	0.034418	0.0147067		2.8	0.0282619	0.00732778		2.8	0.022206	0.00364514		2.8	0.0134732	0.00187852		2.8	0.0164329	0.00102096		2.8	0.0144404	0.000477327
	3	0.0436959	0.0282922		3	0.0272918	0.0141872		3	0.0197814	0.00721149		3	0.00917542	0.00349491		3	0.019565	0.00182864		3	0.0105305	0.000831622			3	0.0360209	0.0157501		3	0.0291999	0.00784939		3	0.0227538	0.00390505		3	0.0136192	0.00201258		3	0.016972	0.00109385		3	0.0144599	0.000511412
	3.2	0.0452235	0.0301607		3.2	0.0274493	0.0151286		3.2	0.0203123	0.00769113		3.2	0.00957766	0.00372763		3.2	0.0194501	0.00195048		3.2	0.0109939	0.000887047			3.2	0.0368058	0.0167925		3.2	0.030079	0.00837077		3.2	0.0237505	0.00416489		3.2	0.014081	0.00214662		3.2	0.0174736	0.00116673		3.2	0.0146283	0.000545496
	3.4	0.0469794	0.0320271		3.4	0.0283956	0.0160694		3.4	0.0209498	0.00817062		3.4	0.00960797	0.00396031		3.4	0.0194632	0.00207231		3.4	0.0108845	0.000942469			3.4	0.0379394	0.0178339		3.4	0.0310301	0.0088919		3.4	0.0241745	0.00442468		3.4	0.0143939	0.00228064		3.4	0.0175361	0.00123961		3.4	0.0147896	0.000579578
	3.6	0.0483492	0.0338913		3.6	0.0288324	0.0170097		3.6	0.0210128	0.00864998		3.6	0.00963404	0.00419296		3.6	0.019537	0.00219413		3.6	0.0108766	0.00099789			3.6	0.0388451	0.0188744		3.6	0.0316754	0.0094128		3.6	0.0241701	0.00468441		3.6	0.013838	0.00241465		3.6	0.0178514	0.00131249		3.6	0.0147343	0.000613659
	3.8	0.0499372	0.0357533		3.8	0.0296585	0.0179494		3.8	0.0214548	0.00912919		3.8	0.00953009	0.00442558		3.8	0.0193552	0.00231593		3.8	0.0108659	0.00105331			3.8	0.0395675	0.019914		3.8	0.0324043	0.00993345		3.8	0.0242757	0.00494408		3.8	0.0136353	0.00254864		3.8	0.0175743	0.00138536		3.8	0.0148611	0.000647739
	4	0.0512658	0.0376132		4	0.0304988	0.0188886		4	0.0219144	0.00960827		4	0.00908111	0.00465816		4	0.0193717	0.00243773		4	0.0105254	0.00110872			4	0.0407245	0.0209526		4	0.0336361	0.0104539		4	0.0252601	0.00520368		4	0.0138298	0.00268262		4	0.0177099	0.00145822		4	0.0151028	0.000681818
	4.2	0.0525664	0.0394709		4.2	0.0315568	0.0198272		4.2	0.0224411	0.0100872		4.2	0.00908257	0.0048907		4.2	0.0192828	0.00255953		4.2	0.0107807	0.00116414			4.2	0.0413428	0.0219903		4.2	0.0342436	0.0109741		4.2	0.0255772	0.00546322		4.2	0.0139268	0.00281658		4.2	0.0172563	0.00153108		4.2	0.015222	0.000715895
	4.4	0.0547227	0.0413264		4.4	0.0329316	0.0207653		4.4	0.0228729	0.010566		4.4	0.00978326	0.00512322		4.4	0.0195487	0.00268131		4.4	0.0106258	0.00121955			4.4	0.0420871	0.023027		4.4	0.0347232	0.011494		4.4	0.025499	0.00572271		4.4	0.0143377	0.00295052		4.4	0.0168157	0.00160394		4.4	0.0146317	0.000749971
	4.6	0.0558156	0.0431797		4.6	0.0343428	0.0217029		4.6	0.0227993	0.0110446		4.6	0.00978908	0.00535569		4.6	0.0195159	0.00280308		4.6	0.010419	0.00127496			4.6	0.0435883	0.0240628		4.6	0.0354347	0.0120137		4.6	0.0263594	0.00598213		4.6	0.0146	0.00308445		4.6	0.0166675	0.00167679		4.6	0.0145154	0.000784046
	4.8	0.0578677	0.0450309		4.8	0.036003	0.0226399		4.8	0.0239921	0.0115232		4.8	0.0106531	0.00558814		4.8	0.0204762	0.00292484		4.8	0.0107572	0.00133037			4.8	0.0446983	0.0250977		4.8	0.0357225	0.0125332		4.8	0.0265611	0.00624149		4.8	0.014817	0.00321836		4.8	0.0163405	0.00174964		4.8	0.014362	0.000818119
	5	0.0594866	0.0468799		5	0.0364987	0.0235763		5	0.0240732	0.0120015		5	0.0105616	0.00582055		5	0.0203991	0.0030466		5	0.0103913	0.00138577			5	0.0459502	0.0261316		5	0.036169	0.0130524		5	0.0270742	0.00650079		5	0.0154117	0.00335225		5	0.0161073	0.00182248		5	0.0141595	0.000852191
	5.2	0.0608656	0.0487268		5.2	0.0379455	0.0245122		5.2	0.0245921	0.0124798		5.2	0.0108893	0.00605292		5.2	0.0207879	0.00316834		5.2	0.0106815	0.00144118			5.2	0.0473945	0.0271646		5.2	0.0367582	0.0135714		5.2	0.027735	0.00676003		5.2	0.0156285	0.00348613		5.2	0.0163111	0.00189532		5.2	0.0147498	0.000886262
	5.4	0.0628076	0.0505715		5.4	0.0395342	0.0254476		5.4	0.0254358	0.0129578		5.4	0.0113141	0.00628526		5.4	0.0208302	0.00329008		5.4	0.0114574	0.00149658			5.4	0.0487812	0.0281966		5.4	0.0370682	0.0140901		5.4	0.0279147	0.00701921		5.4	0.015219	0.00361999		5.4	0.0162122	0.00196815		5.4	0.0147968	0.000920331
	5.6	0.0641696	0.052414		5.6	0.0404045	0.0263824		5.6	0.0253453	0.0134358		5.6	0.0113072	0.00651757		5.6	0.0206503	0.00341181		5.6	0.0112601	0.00155198			5.6	0.0495239	0.0292277		5.6	0.0374619	0.0146086		5.6	0.0283157	0.00727833		5.6	0.0147366	0.00375383		5.6	0.0164815	0.00204097		5.6	0.0149837	0.0009544
	5.8	0.0665509	0.0542544		5.8	0.0415204	0.0273166		5.8	0.0258563	0.0139136		5.8	0.0120756	0.00674984		5.8	0.0212505	0.00353352		5.8	0.0118641	0.00160737			5.8	0.050888	0.0302579		5.8	0.037309	0.0151269		5.8	0.0276403	0.00753739		5.8	0.0148313	0.00388766		5.8	0.0162762	0.0021138		5.8	0.0144049	0.000988466
	6	0.0689798	0.0560926		6	0.0428732	0.0282503		6	0.0267876	0.0143913		6	0.0123766	0.00698207		6	0.0221055	0.00365523		6	0.0124729	0.00166277			6	0.0515702	0.0312871		6	0.0377466	0.0156449		6	0.0275911	0.00779639		6	0.0151471	0.00402147		6	0.0161859	0.00218661		6	0.0139566	0.00102253
	6.2	0.0713253	0.0579287		6.2	0.0440542	0.0291835		6.2	0.0274161	0.0148688		6.2	0.0127211	0.00721428		6.2	0.0228094	0.00377693		6.2	0.0130678	0.00171816			6.2	0.0521946	0.0323154		6.2	0.0380743	0.0161627		6.2	0.0277206	0.00805532		6.2	0.0153639	0.00415527		6.2	0.016316	0.00225943		6.2	0.0139083	0.0010566
	6.4	0.0745276	0.0597627		6.4	0.0453799	0.0301161		6.4	0.02856	0.0153462		6.4	0.0133417	0.00744645		6.4	0.0230157	0.00389862		6.4	0.013522	0.00177355			6.4	0.053712	0.0333428		6.4	0.0386981	0.0166803		6.4	0.0280508	0.0083142		6.4	0.0154467	0.00428905		6.4	0.0167336	0.00233224		6.4	0.014323	0.00109066
	6.6	0.0773936	0.0615945		6.6	0.0471607	0.0310481		6.6	0.0297425	0.0158234		6.6	0.014524	0.00767858		6.6	0.0235489	0.0040203		6.6	0.0143368	0.00182894			6.6	0.0550418	0.0343692		6.6	0.0393167	0.0171976		6.6	0.0283608	0.00857301		6.6	0.0161318	0.00442281		6.6	0.0172785	0.00240504		6.6	0.0149619	0.00112472
	6.8	0.0792765	0.0634242		6.8	0.0482208	0.0319797		6.8	0.0302443	0.0163005		6.8	0.0143441	0.00791068		6.8	0.0237069	0.00414198		6.8	0.0140536	0.00188433			6.8	0.0560635	0.0353947		6.8	0.0400525	0.0177147		6.8	0.0289437	0.00883177		6.8	0.017	0.00455656		6.8	0.017465	0.00247784		6.8	0.015141	0.00115878
	7	0.0816224	0.0652517		7	0.049354	0.0329106		7	0.0313215	0.0167775		7	0.0146887	0.00814275		7	0.0243099	0.00426364		7	0.0144103	0.00193971			7	0.0584096	0.0364193		7	0.0415508	0.0182316		7	0.0301626	0.00909046		7	0.0183324	0.00469029		7	0.0186727	0.00255063		7	0.016038	0.00119284
	7.2	0.0827912	0.0670771		7.2	0.0493095	0.0338411		7.2	0.0316835	0.0172543		7.2	0.0144074	0.00837478		7.2	0.0241907	0.00438529		7.2	0.0139232	0.00199509			7.2	0.0594149	0.0374429		7.2	0.041925	0.0187482		7.2	0.0305244	0.0093491		7.2	0.0191568	0.004824		7.2	0.0193806	0.00262342		7.2	0.016289	0.0012269
	7.4	0.0842124	0.0689003		7.4	0.050469	0.034771		7.4	0.031871	0.017731		7.4	0.0143813	0.00860677		7.4	0.0239765	0.00450694		7.4	0.0131977	0.00205047			7.4	0.0610869	0.0384656		7.4	0.042638	0.0192645		7.4	0.0310309	0.00960767		7.4	0.0192154	0.0049577		7.4	0.0198541	0.0026962		7.4	0.0168453	0.00126096
	7.6	0.0853885	0.0707215		7.6	0.0511733	0.0357003		7.6	0.0315056	0.0182076		7.6	0.0141643	0.00883874		7.6	0.0234767	0.00462857		7.6	0.0129371	0.00210585			7.6	0.0618003	0.0394874		7.6	0.0433175	0.0197807		7.6	0.0309415	0.00986618		7.6	0.0190529	0.00509138		7.6	0.0205656	0.00276898		7.6	0.0166031	0.00129501
	7.8	0.0871197	0.0725405		7.8	0.0519881	0.0366291		7.8	0.0320369	0.018684		7.8	0.0139091	0.00907066		7.8	0.023489	0.0047502		7.8	0.0125398	0.00216123			7.8	0.0629183	0.0405083		7.8	0.0439584	0.0202966		7.8	0.0311675	0.0101246		7.8	0.0191876	0.00522504		7.8	0.0200174	0.00284176		7.8	0.0162698	0.00132906
	8	0.0881201	0.0743574		8	0.0529169	0.0375574		8	0.0326262	0.0191603		8	0.014002	0.00930256		8	0.0239016	0.00487182		8	0.0120308	0.0022166			8	0.0639704	0.0415282		8	0.0452668	0.0208122		8	0.0317995	0.010383		8	0.0201072	0.00535869		8	0.0201048	0.00291453		8	0.0167052	0.00136312
	8.2	0.0897105	0.0761721		8.2	0.0536431	0.0384851		8.2	0.032716	0.0196364		8.2	0.0142288	0.00953442		8.2	0.0235814	0.00499343		8.2	0.0111315	0.00227197			8.2	0.064741	0.0425472		8.2	0.0458636	0.0213277		8.2	0.0316772	0.0106414		8.2	0.0204054	0.00549232		8.2	0.0199821	0.00298729		8.2	0.0164016	0.00139717
	8.4	0.0908773	0.0779848		8.4	0.054033	0.0394122		8.4	0.0329247	0.0201124		8.4	0.0140482	0.00976624		8.4	0.0233146	0.00511503		8.4	0.00998353	0.00232734			8.4	0.0657674	0.0435653		8.4	0.0463034	0.0218429		8.4	0.0315579	0.0108996		8.4	0.020308	0.00562594		8.4	0.0198369	0.00306005		8.4	0.0158099	0.00143122
	8.6	0.0922252	0.0797953		8.6	0.0547531	0.0403389		8.6	0.0333018	0.0205882		8.6	0.0138724	0.00999803		8.6	0.0230923	0.00523662		8.6	0.00972503	0.00238271			8.6	0.0671893	0.0445824		8.6	0.0470452	0.0223578		8.6	0.0321972	0.0111578		8.6	0.0199624	0.00575954		8.6	0.0198879	0.00313281		8.6	0.0157642	0.00146527
	8.8	0.0944023	0.0816037		8.8	0.0556541	0.041265		8.8	0.0342717	0.0210639		8.8	0.0146499	0.0102298		8.8	0.023578	0.0053582		8.8	0.00945978	0.00243808			8.8	0.068419	0.0455987		8.8	0.0473973	0.0228725		8.8	0.0325268	0.011416		8.8	0.0201148	0.00589312		8.8	0.0196236	0.00320556		8.8	0.0157842	0.00149931
	9	0.0957681	0.08341		9	0.0559163	0.0421905		9	0.0340782	0.0215395		9	0.0146228	0.0104615		9	0.0231249	0.00547977		9	0.00938258	0.00249344			9	0.0693433	0.046614		9	0.0474355	0.023387		9	0.0325174	0.0116741		9	0.0196304	0.00602669		9	0.0194013	0.0032783		9	0.0156591	0.00153336
	9.2	0.0978542	0.0852142		9.2	0.056846	0.0431155		9.2	0.0346942	0.0220149		9.2	0.0149888	0.0106932		9.2	0.0231052	0.00560133		9.2	0.00972713	0.0025488			9.2	0.0698806	0.0476283		9.2	0.0474594	0.0239012		9.2	0.0322268	0.0119321		9.2	0.0190568	0.00616024		9.2	0.0193885	0.00335104		9.2	0.0160116	0.00156741
	9.4	0.0997822	0.0870162		9.4	0.0574143	0.04404		9.4	0.0348899	0.0224902		9.4	0.0153189	0.0109249		9.4	0.0228738	0.00572289		9.4	0.0103159	0.00260416			9.4	0.070166	0.0486418		9.4	0.0476219	0.0244153		9.4	0.0318024	0.0121901		9.4	0.0181174	0.00629378		9.4	0.019349	0.00342378		9.4	0.0153233	0.00160145
	9.6	0.101985	0.0888162		9.6	0.057919	0.0449639		9.6	0.0351985	0.0229654		9.6	0.0155226	0.0111565		9.6	0.0227804	0.00584443		9.6	0.0107078	0.00265952			9.6	0.0710457	0.0496544		9.6	0.0481254	0.024929		9.6	0.0317884	0.012448		9.6	0.0180197	0.00642729		9.6	0.0198717	0.00349651		9.6	0.0154966	0.00163549
	9.8	0.104394	0.0906141		9.8	0.0589895	0.0458873		9.8	0.0356753	0.0234404		9.8	0.0164646	0.0113881		9.8	0.0231509	0.00596597		9.8	0.0114266	0.00271487			9.8	0.0715252	0.050666		9.8	0.0488241	0.0254426		9.8	0.0312422	0.0127058		9.8	0.0177138	0.00656079		9.8	0.019603	0.00356924		9.8	0.0153004	0.00166953
	10	0.106814	0.0924098		10	0.0602371	0.0468101		10	0.0371087	0.0239152		10	0.0171357	0.0116196		10	0.0238471	0.00608749		10	0.0119002	0.00277022			10	0.0720932	0.0516767		10	0.0488057	0.0259559		10	0.031136	0.0129636		10	0.0174348	0.00669428		10	0.0199616	0.00364196		10	0.015291	0.00170357
	10.2	0.108236	0.0942035		10.2	0.0610979	0.0477324		10.2	0.0376044	0.02439		10.2	0.0179703	0.0118511		10.2	0.0240173	0.00620901		10.2	0.0122368	0.00282557			10.2	0.0725468	0.0526865		10.2	0.04938	0.0264689		10.2	0.0314727	0.0132213		10.2	0.0175307	0.00682775		10.2	0.0202784	0.00371468		10.2	0.0153489	0.00173761
	10.4	0.110292	0.0959951		10.4	0.0618639	0.0486541		10.4	0.0383081	0.0248646		10.4	0.0183373	0.0120826		10.4	0.0240008	0.00633052		10.4	0.0122461	0.00288092			10.4	0.073963	0.0536954		10.4	0.0502611	0.0269818		10.4	0.0323747	0.013479		10.4	0.0181172	0.0069612		10.4	0.0205992	0.00378739		10.4	0.0161896	0.00177165
	10.6	0.112143	0.0977846		10.6	0.0629076	0.0495754		10.6	0.0388181	0.025339		10.6	0.0185986	0.0123141		10.6	0.0240157	0.00645202		10.6	0.0119395	0.00293627			10.6	0.0749879	0.0547033		10.6	0.0503868	0.0274944		10.6	0.0327471	0.0137366		10.6	0.0184764	0.00709464		10.6	0.0207407	0.00386009		10.6	0.0164375	0.00180568
	10.8	0.113597	0.099572		10.8	0.0636759	0.050496		10.8	0.0387322	0.0258133		10.8	0.0184851	0.0125455		10.8	0.0241447	0.00657351		10.8	0.0115596	0.00299161			10.8	0.0761814	0.0557104		10.8	0.0513735	0.0280067		10.8	0.0332787	0.0139941		10.8	0.0190822	0.00722806		10.8	0.0209853	0.0039328		10.8	0.0164811	0.00183972
	11	0.114819	0.101357		11	0.0637103	0.0514162		11	0.0386948	0.0262875		11	0.0179856	0.0127769		11	0.0237127	0.00669499		11	0.0109231	0.00304695			11	0.0771067	0.0567165		11	0.0516637	0.0285189		11	0.0334429	0.0142516		11	0.0190429	0.00736146		11	0.0211953	0.0040055		11	0.0163957	0.00187375
	11.2	0.116291	0.10314		11.2	0.0642315	0.0523358		11.2	0.0386907	0.0267615		11.2	0.0179764	0.0130082		11.2	0.0237222	0.00681646		11.2	0.0105805	0.00310229			11.2	0.0778399	0.0577217		11.2	0.0523636	0.0290307		11.2	0.0336487	0.014509		11.2	0.019317	0.00749485		11.2	0.0211911	0.00407819		11.2	0.0164561	0.00190778
	11.4	0.118039	0.104922		11.4	0.0652691	0.0532548		11.4	0.0387003	0.0272354		11.4	0.018331	0.0132395		11.4	0.0235086	0.00693792		11.4	0.0101955	0.00315763			11.4	0.0788256	0.058726		11.4	0.0531617	0.0295424		11.4	0.0340192	0.0147664		11.4	0.019579	0.00762822		11.4	0.0209639	0.00415088		11.4	0.0165302	0.00194181
	11.6	0.119589	0.106701		11.6	0.0660208	0.0541734		11.6	0.0388345	0.0277092		11.6	0.0181039	0.0134708		11.6	0.0237805	0.00705938		11.6	0.0101519	0.00321297			11.6	0.079779	0.0597294		11.6	0.0540056	0.0300538		11.6	0.0339894	0.0150237		11.6	0.0196653	0.00776158		11.6	0.0209464	0.00422356		11.6	0.0159131	0.00197584
	11.8	0.121259	0.108478		11.8	0.0668668	0.0550914		11.8	0.0395415	0.0281828		11.8	0.0184839	0.013702		11.8	0.0242132	0.00718082		11.8	0.0105058	0.0032683			11.8	0.0809249	0.0607319		11.8	0.0544416	0.030565		11.8	0.0346082	0.015281		11.8	0.0200964	0.00789491		11.8	0.0205205	0.00429624		11.8	0.0152392	0.00200987
	12	0.122543	0.110253		12	0.0678468	0.0560088		12	0.0396698	0.0286563		12	0.0184288	0.0139332		12	0.0241023	0.00730226		12	0.0102007	0.00332363			12	0.0824645	0.0617335		12	0.0555042	0.031076		12	0.0350634	0.0155381		12	0.0206089	0.00802824		12	0.0208741	0.00436891		12	0.0152931	0.0020439
	12.2	0.124553	0.112025		12.2	0.0685844	0.0569257		12.2	0.0395854	0.0291296		12.2	0.0180661	0.0141644		12.2	0.0237535	0.00742368		12.2	0.0102657	0.00337896			12.2	0.0836023	0.0627342		12.2	0.0555859	0.0315867		12.2	0.0347095	0.0157953		12.2	0.0202611	0.00816154		12.2	0.0207862	0.00444158		12.2	0.0145906	0.00207792
	12.4	0.126103	0.113796		12.4	0.0695278	0.0578421		12.4	0.0402671	0.0296028		12.4	0.0182095	0.0143956		12.4	0.0239183	0.0075451		12.4	0.0105993	0.00343429			12.4	0.0846413	0.0637339		12.4	0.0563297	0.0320972		12.4	0.0354151	0.0160523		12.4	0.0200651	0.00829483		12.4	0.0211007	0.00451425		12.4	0.014635	0.00211195
	12.6	0.128348	0.115565		12.6	0.0709454	0.0587579		12.6	0.0408955	0.0300759		12.6	0.0185123	0.0146267		12.6	0.0244477	0.00766651		12.6	0.0109022	0.00348961			12.6	0.0856601	0.0647328		12.6	0.0570563	0.0326074		12.6	0.0358112	0.0163093		12.6	0.020018	0.00842811		12.6	0.0208459	0.0045869		12.6	0.0143137	0.00214597
	12.8	0.130231	0.117331		12.8	0.0718387	0.0596732		12.8	0.0414382	0.0305488		12.8	0.0187118	0.0148577		12.8	0.0248101	0.00778791		12.8	0.0106	0.00354494			12.8	0.0865767	0.0657307		12.8	0.0572061	0.0331174		12.8	0.0359964	0.0165663		12.8	0.0202253	0.00856136		12.8	0.0203121	0.00465956		12.8	0.014302	0.00217999
	13	0.13199	0.119096		13	0.072918	0.060588		13	0.0421077	0.0310216		13	0.0185171	0.0150888		13	0.0248848	0.0079093		13	0.0109978	0.00360026			13	0.0871453	0.0667278		13	0.0575028	0.0336272		13	0.0359101	0.0168231		13	0.0200763	0.0086946		13	0.0202379	0.00473221		13	0.0139294	0.00221401
	13.2	0.133372	0.120858		13.2	0.0739433	0.0615022		13.2	0.0426054	0.0314942		13.2	0.0187896	0.0153198		13.2	0.0250937	0.00803068		13.2	0.0109029	0.00365558			13.2	0.0882217	0.0677239		13.2	0.0582808	0.0341368		13.2	0.0366533	0.01708		13.2	0.0209224	0.00882783		13.2	0.0209854	0.00480485		13.2	0.0146728	0.00224803
	13.4	0.135075	0.122619		13.4	0.0753929	0.0624159		13.4	0.0430793	0.0319668		13.4	0.0189817	0.0155508		13.4	0.025187	0.00815205		13.4	0.0114548	0.00371089			13.4	0.0889466	0.0687191		13.4	0.059112	0.0346461		13.4	0.0369625	0.0173367		13.4	0.0212616	0.00896104		13.4	0.0216729	0.00487749		13.4	0.0149632	0.00228205
	13.6	0.136379	0.124377		13.6	0.0761859	0.0633291		13.6	0.043333	0.0324391		13.6	0.0190923	0.0157817		13.6	0.024918	0.00827341		13.6	0.0114485	0.00376621			13.6	0.0902567	0.0697134		13.6	0.0598726	0.0351551		13.6	0.03767	0.0175934		13.6	0.0216646	0.00909423		13.6	0.0215447	0.00495013		13.6	0.0155556	0.00231607
	13.8	0.137811	0.126134		13.8	0.0773748	0.0642417		13.8	0.0438134	0.0329114		13.8	0.0199039	0.0160126		13.8	0.0251499	0.00839476		13.8	0.0116273	0.00382152			13.8	0.0908867	0.0707069		13.8	0.0608632	0.035664		13.8	0.0376224	0.0178501		13.8	0.0218773	0.00922741		13.8	0.0220015	0.00502276		13.8	0.0155319	0.00235008
	14	0.139648	0.127888		14	0.0785171	0.0651538		14	0.0442815	0.0333834		14	0.0203886	0.0162435		14	0.0252343	0.00851611		14	0.0122768	0.00387683			14	0.0925588	0.0716994		14	0.0617877	0.0361726		14	0.0381745	0.0181067		14	0.0224901	0.00936057		14	0.0227122	0.00509539		14	0.0156841	0.00238409
	14.2	0.140722	0.12964		14.2	0.0796294	0.0660654		14.2	0.0446625	0.0338554		14.2	0.0208411	0.0164743		14.2	0.0252817	0.00863744		14.2	0.0126269	0.00393214			14.2	0.0937953	0.072691		14.2	0.0628279	0.036681		14.2	0.0387725	0.0183632		14.2	0.0231638	0.00949371		14.2	0.0228124	0.00516801		14.2	0.0158709	0.00241811
	14.4	0.142382	0.13139		14.4	0.0806155	0.0669764		14.4	0.0451461	0.0343272		14.4	0.0209033	0.0167051		14.4	0.0252916	0.00875877		14.4	0.0121924	0.00398745			14.4	0.0953024	0.0736817		14.4	0.0634736	0.0371891		14.4	0.03944	0.0186196		14.4	0.0233798	0.00962684		14.4	0.022923	0.00524062		14.4	0.0160355	0.00245212
	14.6	0.143771	0.133138		14.6	0.0820375	0.0678869		14.6	0.0456643	0.0347989		14.6	0.0210251	0.0169359		14.6	0.025381	0.00888009		14.6	0.0118509	0.00404275			14.6	0.0962194	0.0746716		14.6	0.0637387	0.037697		14.6	0.0394402	0.018876		14.6	0.0226955	0.00975995		14.6	0.0228202	0.00531324		14.6	0.0156422	0.00248613
	14.8	0.1449	0.134885		14.8	0.0828529	0.0687969		14.8	0.0459568	0.0352704		14.8	0.0212801	0.0171666		14.8	0.0257933	0.0090014		14.8	0.0118424	0.00409805			14.8	0.0975665	0.0756605		14.8	0.0648235	0.0382047		14.8	0.0400594	0.0191324		14.8	0.0233912	0.00989304		14.8	0.0228792	0.00538584		14.8	0.0153124	0.00252014
	15	0.146458	0.136629		15	0.083864	0.0697063		15	0.0465411	0.0357418		15	0.0218297	0.0173973		15	0.0260906	0.00912269		15	0.0119512	0.00415335			15	0.0990871	0.0766485		15	0.065879	0.0387122		15	0.040355	0.0193886		15	0.0233279	0.0100261		15	0.0228602	0.00545844		15	0.0153373	0.00255414
	15.2	0.148147	0.138371		15.2	0.0849439	0.0706152		15.2	0.0474449	0.0362131		15.2	0.0227978	0.0176279		15.2	0.0264369	0.00924398		15.2	0.0128138	0.00420865			15.2	0.100566	0.0776356		15.2	0.0673199	0.0392194		15.2	0.0413511	0.0196449		15.2	0.0238316	0.0101592		15.2	0.0232861	0.00553104		15.2	0.015884	0.00258815
	15.4	0.149856	0.140111		15.4	0.0855679	0.0715236		15.4	0.047838	0.0366842		15.4	0.0233458	0.0178586		15.4	0.0268163	0.00936526		15.4	0.0127625	0.00426394			15.4	0.101902	0.0786219		15.4	0.0678349	0.0397264		15.4	0.041723	0.019901		15.4	0.0241863	0.0102922		15.4	0.0237281	0.00560363		15.4	0.0165161	0.00262216
	15.6	0.151906	0.141849		15.6	0.0870381	0.0724314		15.6	0.0487608	0.0371552		15.6	0.0235623	0.0180892		15.6	0.0272402	0.00948654		15.6	0.013422	0.00431924			15.6	0.103351	0.0796072		15.6	0.0683842	0.0402331		15.6	0.0419835	0.0201571		15.6	0.0242635	0.0104253		15.6	0.0242202	0.00567622		15.6	0.0163277	0.00265616
	15.8	0.154195	0.143584		15.8	0.088347	0.0733387		15.8	0.0494356	0.037626		15.8	0.0244395	0.0183197		15.8	0.0270553	0.0096078		15.8	0.0141484	0.00437453			15.8	0.105121	0.0805917		15.8	0.0687422	0.0407396		15.8	0.0426406	0.0204132		15.8	0.0242668	0.0105583		15.8	0.0239639	0.00574881		15.8	0.0163287	0.00269016
	16	0.156295	0.145318		16	0.0890941	0.0742455		16	0.0495837	0.0380967		16	0.0238479	0.0185503		16	0.0267437	0.00972905		16	0.0141783	0.00442982			16	0.106585	0.0815752		16	0.0694461	0.0412459		16	0.0428266	0.0206691		16	0.0242365	0.0106913		16	0.0242101	0.00582138		16	0.0167925	0.00272416
	16.2	0.158602	0.14705		16.2	0.0902231	0.0751517		16.2	0.0503907	0.0385673		16.2	0.0244625	0.0187807		16.2	0.0270331	0.0098503		16.2	0.0149871	0.00448511			16.2	0.107812	0.0825579		16.2	0.0700793	0.041752		16.2	0.043382	0.0209251		16.2	0.0245063	0.0108242		16.2	0.0244525	0.00589396		16.2	0.0170038	0.00275816
	16.4	0.160184	0.14878		16.4	0.0913247	0.0760574		16.4	0.0510155	0.0390377		16.4	0.0245621	0.0190112		16.4	0.0275174	0.00997153		16.4	0.0141732	0.00454039			16.4	0.108548	0.0835396		16.4	0.0705529	0.0422578		16.4	0.0435183	0.0211809		16.4	0.0243551	0.0109572		16.4	0.024454	0.00596653		16.4	0.017534	0.00279216
	16.6	0.162178	0.150508		16.6	0.0924182	0.0769626		16.6	0.0517149	0.039508		16.6	0.0245504	0.0192416		16.6	0.0278156	0.0100928		16.6	0.0139697	0.00459567			16.6	0.109079	0.0845205		16.6	0.0706087	0.0427634		16.6	0.0437702	0.0214367		16.6	0.0244801	0.0110902		16.6	0.024317	0.00603909		16.6	0.0179383	0.00282616
	16.8	0.163594	0.152234		16.8	0.0927072	0.0778673		16.8	0.0518042	0.0399782		16.8	0.0238942	0.019472		16.8	0.0276598	0.010214		16.8	0.0134917	0.00465095			16.8	0.109674	0.0855005		16.8	0.0709413	0.0432687		16.8	0.0444292	0.0216925		16.8	0.0249407	0.0112231		16.8	0.0239833	0.00611165		16.8	0.0181942	0.00286015
	17	0.16535	0.153958		17	0.0937788	0.0787714		17	0.0519023	0.0404482		17	0.0238495	0.0197024		17	0.0276225	0.0103352		17	0.0140773	0.00470623			17	0.110476	0.0864796		17	0.0715219	0.0437738		17	0.0450972	0.0219481		17	0.0255311	0.011356		17	0.0245972	0.0061842		17	0.0187579	0.00289415
	17.2	0.167434	0.155679		17.2	0.0948156	0.079675		17.2	0.0524677	0.040918		17.2	0.0243397	0.0199327		17.2	0.0279736	0.0104564		17.2	0.0143017	0.00476151			17.2	0.111259	0.0874578		17.2	0.0715858	0.0442787		17.2	0.0455145	0.0222038		17.2	0.0255017	0.0114889		17.2	0.0244058	0.00625675		17.2	0.0193356	0.00292814
	17.4	0.169247	0.157399		17.4	0.0955603	0.080578		17.4	0.0524344	0.0413878		17.4	0.0241085	0.020163		17.4	0.027735	0.0105776		17.4	0.0144996	0.00481678			17.4	0.112354	0.0884351		17.4	0.0722082	0.0447834		17.4	0.0459375	0.0224593		17.4	0.0256167	0.0116218		17.4	0.0247421	0.0063293		17.4	0.0195061	0.00296213
	17.6	0.170844	0.159117		17.6	0.0958883	0.0814806		17.6	0.0520676	0.0418574		17.6	0.0239883	0.0203932		17.6	0.0274889	0.0106988		17.6	0.0143229	0.00487206			17.6	0.113207	0.0894116		17.6	0.0725591	0.0452878		17.6	0.046345	0.0227148		17.6	0.0256587	0.0117547		17.6	0.0246821	0.00640184		17.6	0.019303	0.00299612
	17.8	0.173	0.160833		17.8	0.0972147	0.0823826		17.8	0.052558	0.0423269		17.8	0.0245138	0.0206235		17.8	0.0277218	0.0108199		17.8	0.0149198	0.00492733			17.8	0.113859	0.0903871		17.8	0.0730459	0.045792		17.8	0.0463742	0.0229703		17.8	0.0257812	0.0118875		17.8	0.0251032	0.00647437		17.8	0.0186998	0.00303011
	18	0.174809	0.162546		18	0.0984626	0.0832841		18	0.0535663	0.0427962		18	0.0253806	0.0208536		18	0.0283088	0.0109411		18	0.0156672	0.0049826			18	0.115075	0.0913618		18	0.0736931	0.046296		18	0.0467153	0.0232256		18	0.0255972	0.0120203		18	0.0249483	0.0065469		18	0.0184206	0.0030641
	18.2	0.176238	0.164258		18.2	0.0993231	0.084185		18.2	0.0543471	0.0432654		18.2	0.0258243	0.0210838		18.2	0.0285461	0.0110622		18.2	0.0152971	0.00503786			18.2	0.11576	0.0923356		18.2	0.0737831	0.0467997		18.2	0.0468068	0.023481		18.2	0.0251938	0.0121532		18.2	0.0250796	0.00661943		18.2	0.0179496	0.00309809
	18.4	0.178308	0.165968		18.4	0.100407	0.0850854		18.4	0.0554434	0.0437344		18.4	0.0262798	0.0213139		18.4	0.029036	0.0111834		18.4	0.0150428	0.00509313			18.4	0.116862	0.0933085		18.4	0.0743714	0.0473032		18.4	0.0472954	0.0237362		18.4	0.0250184	0.012286		18.4	0.0250352	0.00669195		18.4	0.0180185	0.00313207
	18.6	0.179871	0.167676		18.6	0.10144	0.0859853		18.6	0.0564699	0.0442033		18.6	0.0267716	0.021544		18.6	0.0295786	0.0113045		18.6	0.0153925	0.00514839			18.6	0.117765	0.0942805		18.6	0.0748787	0.0478065		18.6	0.0473499	0.0239914		18.6	0.0249732	0.0124188		18.6	0.0249332	0.00676446		18.6	0.0174195	0.00316606
	18.8	0.181017	0.169381		18.8	0.102062	0.0868847		18.8	0.0570908	0.0446721		18.8	0.0278077	0.021774		18.8	0.0302217	0.0114256		18.8	0.0153589	0.00520365			18.8	0.118826	0.0952516		18.8	0.0756181	0.0483095		18.8	0.0476806	0.0242466		18.8	0.025896	0.0125515		18.8	0.0253003	0.00683698		18.8	0.0174887	0.00320004
	19	0.182722	0.171085		19	0.10301	0.0877835		19	0.0585023	0.0451407		19	0.0287701	0.0220041		19	0.0304465	0.0115468		19	0.0161205	0.0052589			19	0.119959	0.0962218		19	0.076776	0.0488124		19	0.0478959	0.0245016		19	0.0261947	0.0126843		19	0.025343	0.00690948		19	0.0175149	0.00323402
	19.2	0.183892	0.172787		19.2	0.102992	0.0886819		19.2	0.0592845	0.0456092		19.2	0.0288726	0.022234		19.2	0.0300322	0.0116679		19.2	0.0162412	0.00531416			19.2	0.120585	0.0971912		19.2	0.0772767	0.0493149		19.2	0.0479953	0.0247567		19.2	0.0264238	0.012817		19.2	0.0252577	0.00698198		19.2	0.0171123	0.003268
	19.4	0.184715	0.174487		19.4	0.103301	0.0895797		19.4	0.0596792	0.0460776		19.4	0.0284804	0.022464		19.4	0.0295007	0.011789		19.4	0.0152974	0.00536941			19.4	0.121662	0.0981597		19.4	0.0778876	0.0498173		19.4	0.048373	0.0250116		19.4	0.0271829	0.0129497		19.4	0.0256699	0.00705448		19.4	0.0173382	0.00330198
	19.6	0.186285	0.176184		19.6	0.104361	0.0904769		19.6	0.0603299	0.0465458		19.6	0.0286747	0.0226939		19.6	0.029136	0.0119101		19.6	0.0151646	0.00542466			19.6	0.122953	0.0991273		19.6	0.078899	0.0503194		19.6	0.0492905	0.0252665		19.6	0.0277722	0.0130824		19.6	0.0261098	0.00712697		19.6	0.0174807	0.00333596
	19.8	0.187386	0.17788		19.8	0.104569	0.0913737		19.8	0.0603988	0.0470139		19.8	0.0284908	0.0229238		19.8	0.0286307	0.0120311		19.8	0.0146297	0.00547991			19.8	0.124237	0.100094		19.8	0.0798635	0.0508213		19.8	0.050199	0.0255214		19.8	0.0285762	0.0132151		19.8	0.0264618	0.00719946		19.8	0.0180221	0.00336993
	20	0.188385	0.179574		20	0.105252	0.0922699		20	0.0603576	0.0474818		20	0.0275666	0.0231536		20	0.0286877	0.0121522		20	0.0145684	0.00553516			20	0.125339	0.10106		20	0.0808321	0.0513229		20	0.0506027	0.0257762		20	0.0297595	0.0133478		20	0.0273883	0.00727194		20	0.0185401	0.00340391
	20.2	0.189672	0.181266		20.2	0.106071	0.0931656		20.2	0.0607971	0.0479497		20.2	0.0280779	0.0233834		20.2	0.0287923	0.0122733		20.2	0.0142995	0.00559041			20.2	0.126911	0.102025		20.2	0.081263	0.0518244		20.2	0.0508567	0.0260309		20.2	0.0302732	0.0134805		20.2	0.0276514	0.00734442		20.2	0.0189592	0.00343788
	20.4	0.190872	0.182956		20.4	0.107077	0.0940607		20.4	0.061104	0.0484173		20.4	0.0281523	0.0236132		20.4	0.0294154	0.0123943		20.4	0.0140635	0.00564565			20.4	0.127618	0.102989		20.4	0.081778	0.0523256		20.4	0.0509741	0.0262855		20.4	0.0305959	0.0136131		20.4	0.027528	0.00741689		20.4	0.019709	0.00347185
	20.6	0.192816	0.184644		20.6	0.107536	0.0949554		20.6	0.0615088	0.0488849		20.6	0.0283556	0.023843		20.6	0.0293354	0.0125154		20.6	0.014619	0.00570089			20.6	0.128863	0.103952		20.6	0.0821279	0.0528265		20.6	0.0517433	0.0265401		20.6	0.030914	0.0137457		20.6	0.0275403	0.00748936		20.6	0.0201664	0.00350583
	20.8	0.194236	0.18633		20.8	0.107743	0.0958495		20.8	0.0611862	0.0493523		20.8	0.0276906	0.0240727		20.8	0.0289283	0.0126364		20.8	0.0141921	0.00575613			20.8	0.12978	0.104915		20.8	0.0828599	0.0533273		20.8	0.0520588	0.0267947		20.8	0.0307439	0.0138783		20.8	0.0271598	0.00756182		20.8	0.0200332	0.0035398
	21	0.195615	0.188014		21	0.108613	0.0967431		21	0.0615744	0.0498195		21	0.0278289	0.0243024		21	0.0288249	0.0127574		21	0.0142722	0.00581136			21	0.130975	0.105876		21	0.083487	0.0538278		21	0.0522024	0.0270492		21	0.030645	0.0140109		21	0.0275917	0.00763428		21	0.020592	0.00357376
	21.2	0.197464	0.189696		21.2	0.109818	0.0976362		21.2	0.0622789	0.0502867		21.2	0.0280203	0.024532		21.2	0.0290408	0.0128785		21.2	0.0145296	0.0058666			21.2	0.131668	0.106837		21.2	0.0837442	0.0543281		21.2	0.0522156	0.0273036		21.2	0.0301059	0.0141435		21.2	0.0270981	0.00770674		21.2	0.0206112	0.00360773
	21.4	0.198777	0.191376		21.4	0.110656	0.0985287		21.4	0.062073	0.0507536		21.4	0.0275028	0.0247616		21.4	0.0289278	0.0129995		21.4	0.0142969	0.00592183			21.4	0.133331	0.107796		21.4	0.0850813	0.0548281		21.4	0.052991	0.027558		21.4	0.030236	0.0142761		21.4	0.0274455	0.00777919		21.4	0.0213162	0.0036417
	21.6	0.200928	0.193054		21.6	0.111484	0.0994208		21.6	0.0626269	0.0512205		21.6	0.0272558	0.0249912		21.6	0.0291237	0.0131205		21.6	0.0144626	0.00597706			21.6	0.133897	0.108755		21.6	0.0854546	0.0553279		21.6	0.0523946	0.0278123		21.6	0.030046	0.0144086		21.6	0.0274758	0.00785163		21.6	0.0214931	0.00367566
	21.8	0.203178	0.19473		21.8	0.112895	0.100312		21.8	0.0637684	0.0516872		21.8	0.0278824	0.0252207		21.8	0.0291539	0.0132415		21.8	0.015112	0.00603229			21.8	0.1345	0.109713		21.8	0.0860208	0.0558275		21.8	0.0521156	0.0280665		21.8	0.0296897	0.0145411		21.8	0.0270358	0.00792407		21.8	0.0211736	0.00370963
	22	0.205239	0.196404		22	0.114238	0.101203		22	0.0648332	0.0521538		22	0.0285226	0.0254502		22	0.0298553	0.0133624		22	0.0152369	0.00608751			22	0.135619	0.11067		22	0.0868251	0.0563269		22	0.0521299	0.0283207		22	0.0289247	0.0146736		22	0.0268918	0.00799651		22	0.0213852	0.00374359
	22.2	0.207731	0.198076		22.2	0.115267	0.102094		22.2	0.0655722	0.0526202		22.2	0.0285091	0.0256797		22.2	0.0297863	0.0134834		22.2	0.0148964	0.00614274			22.2	0.136093	0.111627		22.2	0.0870682	0.056826		22.2	0.0526931	0.0285748		22.2	0.0290449	0.0148061		22.2	0.0270435	0.00806894		22.2	0.021315	0.00377755
	22.4	0.210187	0.199746		22.4	0.116552	0.102984		22.4	0.066671	0.0530865		22.4	0.0291256	0.0259091		22.4	0.0306185	0.0136044		22.4	0.0156115	0.00619796			22.4	0.13649	0.112582		22.4	0.087645	0.0573249		22.4	0.0526663	0.0288289		22.4	0.0290921	0.0149386		22.4	0.0265554	0.00814136		22.4	0.0216181	0.00381151
	22.6	0.212235	0.201415		22.6	0.117971	0.103873		22.6	0.0669818	0.0535527		22.6	0.0294257	0.0261385		22.6	0.0310434	0.0137253		22.6	0.0160381	0.00625318			22.6	0.136912	0.113537		22.6	0.0879106	0.0578236		22.6	0.0525613	0.0290829		22.6	0.0292594	0.0150711		22.6	0.025905	0.00821378		22.6	0.021114	0.00384547
	22.8	0.214668	0.203081		22.8	0.119041	0.104762		22.8	0.0677479	0.0540187		22.8	0.0298321	0.0263679		22.8	0.0314576	0.0138463		22.8	0.016466	0.0063084			22.8	0.137886	0.11449		22.8	0.0887885	0.058322		22.8	0.0528605	0.0293368		22.8	0.0299453	0.0152035		22.8	0.025963	0.0082862		22.8	0.0209362	0.00387942
	23	0.216129	0.204745		23	0.119779	0.10565		23	0.0682596	0.0544846		23	0.0297804	0.0265972		23	0.0314672	0.0139672		23	0.0168253	0.00636361			23	0.138711	0.115443		23	0.0894833	0.0588203		23	0.0531693	0.0295907		23	0.0303635	0.0153359		23	0.0256367	0.00835861		23	0.0205332	0.00391338
	23.2	0.217808	0.206408		23.2	0.120282	0.106538		23.2	0.0685052	0.0549504		23.2	0.0299659	0.0268265		23.2	0.0315755	0.0140881		23.2	0.0167152	0.00641883			23.2	0.139441	0.116395		23.2	0.0900709	0.0593183		23.2	0.0534725	0.0298446		23.2	0.0305082	0.0154684		23.2	0.0251593	0.00843101		23.2	0.019796	0.00394733
	23.4	0.219017	0.208068		23.4	0.121601	0.107426		23.4	0.0686833	0.055416		23.4	0.0300238	0.0270558		23.4	0.0315173	0.014209		23.4	0.0163626	0.00647404			23.4	0.140232	0.117346		23.4	0.0905873	0.059816		23.4	0.0541747	0.0300983		23.4	0.0309852	0.0156008		23.4	0.0253927	0.00850342		23.4	0.0194574	0.00398129
	23.6	0.221279	0.209727		23.6	0.122552	0.108312		23.6	0.0686125	0.0558815		23.6	0.030029	0.027285		23.6	0.032104	0.01433		23.6	0.0161287	0.00652925			23.6	0.141481	0.118296		23.6	0.091405	0.0603135		23.6	0.0554008	0.030352		23.6	0.0315169	0.0157331		23.6	0.0259374	0.00857581		23.6	0.0199966	0.00401524
	23.8	0.222196	0.211384		23.8	0.122839	0.109199		23.8	0.0683873	0.0563468		23.8	0.0293825	0.0275143		23.8	0.0321501	0.0144509		23.8	0.0156395	0.00658445			23.8	0.142353	0.119245		23.8	0.0917468	0.0608108		23.8	0.0552754	0.0306057		23.8	0.0316309	0.0158655		23.8	0.0257144	0.0086482		23.8	0.0192346	0.00404919
	24	0.223987	0.213038		24	0.123948	0.110084		24	0.0682634	0.056812		24	0.0298338	0.0277434		24	0.0323988	0.0145717		24	0.0157488	0.00663966			24	0.143955	0.120194		24	0.0924151	0.0613079		24	0.055321	0.0308593		24	0.0318717	0.0159979		24	0.0256626	0.00872059		24	0.0195611	0.00408314
	24.2	0.225441	0.214691		24.2	0.124342	0.11097		24.2	0.0685757	0.0572771		24.2	0.0308912	0.0279726		24.2	0.0321106	0.0146926		24.2	0.0155367	0.00669486			24.2	0.145042	0.121142		24.2	0.0925289	0.0618048		24.2	0.0557794	0.0311128		24.2	0.0319086	0.0161302		24.2	0.0256364	0.00879297		24.2	0.0193987	0.00411709
	24.4	0.226911	0.216342		24.4	0.125065	0.111854		24.4	0.0684141	0.057742		24.4	0.0314642	0.0282016		24.4	0.0326688	0.0148135		24.4	0.015705	0.00675006			24.4	0.14597	0.122088		24.4	0.0927272	0.0623014		24.4	0.0559493	0.0313663		24.4	0.0320815	0.0162625		24.4	0.0253242	0.00886535		24.4	0.0192241	0.00415103
	24.6	0.228306	0.217991		24.6	0.125066	0.112739		24.6	0.0685347	0.0582068		24.6	0.0316686	0.0284307		24.6	0.0322193	0.0149344		24.6	0.0154187	0.00680526			24.6	0.147356	0.123034		24.6	0.0932881	0.0627978		24.6	0.0560449	0.0316197		24.6	0.032066	0.0163948		24.6	0.0261098	0.00893772		24.6	0.0191112	0.00418498
	24.8	0.229763	0.219638		24.8	0.12611	0.113622		24.8	0.0690152	0.0586715		24.8	0.0318095	0.0286597		24.8	0.0325409	0.0150552		24.8	0.0150609	0.00686046			24.8	0.1485	0.123979		24.8	0.0940878	0.0632939		24.8	0.055902	0.031873		24.8	0.0321458	0.0165271		24.8	0.0267048	0.00901009		24.8	0.0193574	0.00421892
	25	0.230753	0.221283		25	0.12647	0.114506		25	0.0693718	0.059136		25	0.0318445	0.0288887		25	0.0322341	0.0151761		25	0.0146301	0.00691565			25	0.149841	0.124923		25	0.0942698	0.0637899		25	0.0558343	0.0321263		25	0.0323724	0.0166594		25	0.0271616	0.00908246		25	0.0195555	0.00425286
	25.2	0.232451	0.222926		25.2	0.127489	0.115388		25.2	0.0696647	0.0596004		25.2	0.0325066	0.0291177		25.2	0.0324089	0.0152969		25.2	0.0150815	0.00697084			25.2	0.150636	0.125867		25.2	0.0941351	0.0642856		25.2	0.0553342	0.0323796		25.2	0.0324789	0.0167916		25.2	0.0271068	0.00915481		25.2	0.0193872	0.00428681
	25.4	0.233753	0.224567		25.4	0.128922	0.11627		25.4	0.0702354	0.0600646		25.4	0.0328394	0.0293466		25.4	0.0324275	0.0154177		25.4	0.0152824	0.00702603			25.4	0.152007	0.126809		25.4	0.0948093	0.0647811		25.4	0.0555323	0.0326328		25.4	0.0322843	0.0169238		25.4	0.027672	0.00922717		25.4	0.0198912	0.00432075
	25.6	0.235119	0.226206		25.6	0.129494	0.117152		25.6	0.070592	0.0605288		25.6	0.0328636	0.0295755		25.6	0.032031	0.0155385		25.6	0.01494	0.00708122			25.6	0.152863	0.127751		25.6	0.0944106	0.0652763		25.6	0.0544983	0.0328859		25.6	0.0322759	0.0170561		25.6	0.0276322	0.00929952		25.6	0.0198797	0.00435469
	25.8	0.236915	0.227844		25.8	0.131028	0.118033		25.8	0.0713761	0.0609927		25.8	0.0338334	0.0298044		25.8	0.0317749	0.0156594		25.8	0.0148835	0.00713641			25.8	0.15321	0.128692		25.8	0.0941487	0.0657713		25.8	0.054363	0.0331389		25.8	0.0316899	0.0171883		25.8	0.0270429	0.00937186		25.8	0.0192481	0.00438862
	26	0.23837	0.229479		26	0.131871	0.118914		26	0.0717439	0.0614566		26	0.0337525	0.0300332		26	0.0318773	0.0157802		26	0.0148101	0.00719159			26	0.153977	0.129631		26	0.0942108	0.0662661		26	0.0544128	0.0333919		26	0.0316312	0.0173205		26	0.0274337	0.0094442		26	0.0192432	0.00442256
	26.2	0.240377	0.231113		26.2	0.133185	0.119794		26.2	0.0728547	0.0619203		26.2	0.0341457	0.030262		26.2	0.0319926	0.0159009		26.2	0.015021	0.00724677			26.2	0.154371	0.130571		26.2	0.0941434	0.0667607		26.2	0.0549043	0.0336449		26.2	0.0315885	0.0174526		26.2	0.0269799	0.00951654		26.2	0.0189483	0.00445649
	26.4	0.241738	0.232744		26.4	0.134539	0.120674		26.4	0.0731228	0.0623839		26.4	0.0345165	0.0304908		26.4	0.0323172	0.0160217		26.4	0.0153882	0.00730195			26.4	0.155332	0.131509		26.4	0.0947999	0.0672551		26.4	0.0551927	0.0338977		26.4	0.0319276	0.0175848		26.4	0.027012	0.00958887		26.4	0.0194407	0.00449043
	26.6	0.244195	0.234374		26.6	0.136671	0.121553		26.6	0.0740017	0.0628473		26.6	0.0349617	0.0307195		26.6	0.0329184	0.0161425		26.6	0.0158477	0.00735713			26.6	0.156487	0.132446		26.6	0.0949791	0.0677492		26.6	0.055812	0.0341506		26.6	0.0320093	0.0177169		26.6	0.0269152	0.00966119		26.6	0.0195648	0.00452436
	26.8	0.246417	0.236002		26.8	0.137755	0.122431		26.8	0.0746987	0.0633106		26.8	0.035088	0.0309482		26.8	0.0332881	0.0162633		26.8	0.0163409	0.0074123			26.8	0.158516	0.133383		26.8	0.096121	0.0682431		26.8	0.056217	0.0344033		26.8	0.0326144	0.017849		26.8	0.0275448	0.00973351		26.8	0.0193613	0.00455829
	27	0.247718	0.237628		27	0.139021	0.123309		27	0.0751715	0.0637737		27	0.0360343	0.0311769		27	0.0337671	0.016384		27	0.0163954	0.00746748			27	0.159242	0.134318		27	0.0962501	0.0687367		27	0.0565988	0.034656		27	0.0320129	0.0179811		27	0.0267134	0.00980583		27	0.0190248	0.00459222
	27.2	0.249194	0.239252		27.2	0.140107	0.124187		27.2	0.0761202	0.0642368		27.2	0.0363408	0.0314055		27.2	0.0337421	0.0165048		27.2	0.0167838	0.00752265			27.2	0.160499	0.135253		27.2	0.0968757	0.0692302		27.2	0.0573277	0.0349087		27.2	0.0319706	0.0181132		27.2	0.0262146	0.00987814		27.2	0.0186113	0.00462615
	27.4	0.250555	0.240874		27.4	0.141425	0.125064		27.4	0.0764748	0.0646997		27.4	0.0365031	0.0316341		27.4	0.034104	0.0166255		27.4	0.0168514	0.00757782			27.4	0.161128	0.136187		27.4	0.0977016	0.0697234		27.4	0.0576958	0.0351612		27.4	0.0317495	0.0182453		27.4	0.0257237	0.00995044		27.4	0.0185013	0.00466008
	27.6	0.252077	0.242494		27.6	0.14183	0.12594		27.6	0.0767892	0.0651624		27.6	0.0360956	0.0318626		27.6	0.034098	0.0167462		27.6	0.0164768	0.00763298			27.6	0.162481	0.13712		27.6	0.0992679	0.0702164		27.6	0.0587833	0.0354138		27.6	0.0321933	0.0183774		27.6	0.0264148	0.0100227		27.6	0.0193566	0.004694
	27.8	0.253309	0.244113		27.8	0.142538	0.126816		27.8	0.077449	0.065625		27.8	0.036273	0.0320912		27.8	0.0340542	0.0168669		27.8	0.0165922	0.00768815			27.8	0.1643	0.138052		27.8	0.100346	0.0707091		27.8	0.05936	0.0356662		27.8	0.0325402	0.0185094		27.8	0.0263548	0.010095		27.8	0.0197663	0.00472793
	28	0.254841	0.245729		28	0.142985	0.127692		28	0.0777086	0.0660875		28	0.0367814	0.0323196		28	0.0342199	0.0169877		28	0.0163618	0.00774331			28	0.165434	0.138984		28	0.101819	0.0712017		28	0.0595858	0.0359186		28	0.0329274	0.0186414		28	0.0270668	0.0101673		28	0.0203932	0.00476185
	28.2	0.256219	0.247344		28.2	0.14335	0.128567		28.2	0.0780808	0.0665499		28.2	0.0370058	0.0325481		28.2	0.0341757	0.0171084		28.2	0.0162304	0.00779847			28.2	0.166294	0.139914		28.2	0.102994	0.071694		28.2	0.060146	0.036171		28.2	0.0337024	0.0187734		28.2	0.0275874	0.0102396		28.2	0.0206238	0.00479577
	28.4	0.258143	0.248956		28.4	0.144087	0.129441		28.4	0.0792332	0.0670121		28.4	0.0376309	0.0327765		28.4	0.0347247	0.017229		28.4	0.0167155	0.00785363			28.4	0.167905	0.140844		28.4	0.104307	0.0721861		28.4	0.0611508	0.0364233		28.4	0.03428	0.0189054		28.4	0.0285726	0.0103119		28.4	0.021235	0.00482969
	28.6	0.26006	0.250567		28.6	0.144691	0.130315		28.6	0.0804886	0.0674742		28.6	0.0376989	0.0330049		28.6	0.0347148	0.0173497		28.6	0.016624	0.00790879			28.6	0.169256	0.141773		28.6	0.105556	0.0726779		28.6	0.0614324	0.0366755		28.6	0.0343242	0.0190374		28.6	0.0292874	0.0103842		28.6	0.0217987	0.00486361
	28.8	0.262179	0.252176		28.8	0.145592	0.131188		28.8	0.08106	0.0679361		28.8	0.0374198	0.0332333		28.8	0.0350178	0.0174704		28.8	0.0161105	0.00796394			28.8	0.169631	0.142701		28.8	0.105891	0.0731695		28.8	0.0613587	0.0369277		28.8	0.0345893	0.0191694		28.8	0.0293127	0.0104565		28.8	0.0215552	0.00489753
	29	0.263711	0.253783		29	0.146315	0.132061		29	0.0815366	0.0683979		29	0.0375688	0.0334616		29	0.0347202	0.0175911		29	0.0161646	0.00801909			29	0.16982	0.143628		29	0.105569	0.0736609		29	0.0615263	0.0371798		29	0.0343429	0.0193013		29	0.0294368	0.0105287		29	0.021142	0.00493145
	29.2	0.264976	0.255388		29.2	0.146755	0.132934		29.2	0.0823154	0.0688596		29.2	0.0379029	0.0336899		29.2	0.0347679	0.0177117		29.2	0.0167607	0.00807424			29.2	0.169936	0.144554		29.2	0.106193	0.0741521		29.2	0.061526	0.0374318		29.2	0.0346568	0.0194333		29.2	0.0300127	0.010601		29.2	0.0212859	0.00496536
	29.4	0.266052	0.256992		29.4	0.147143	0.133806		29.4	0.0826048	0.0693211		29.4	0.0378222	0.0339181		29.4	0.0342449	0.0178324		29.4	0.0163795	0.00812939			29.4	0.170699	0.14548		29.4	0.106659	0.0746431		29.4	0.0616745	0.0376838		29.4	0.0346398	0.0195652		29.4	0.0303913	0.0106732		29.4	0.0215191	0.00499928
	29.6	0.26781	0.258593		29.6	0.147177	0.134677		29.6	0.0825118	0.0697825		29.6	0.037668	0.0341464		29.6	0.0338388	0.017953		29.6	0.015524	0.00818454			29.6	0.170794	0.146405		29.6	0.105868	0.0751338		29.6	0.0611227	0.0379357		29.6	0.0344763	0.0196971		29.6	0.0295662	0.0107455		29.6	0.0211667	0.00503319
	29.8	0.269398	0.260193		29.8	0.147756	0.135548		29.8	0.0827446	0.0702438		29.8	0.0377808	0.0343745		29.8	0.0340358	0.0180736		29.8	0.015633	0.00823968			29.8	0.171025	0.147328		29.8	0.106022	0.0756243		29.8	0.0611505	0.0381876		29.8	0.0345307	0.0198289		29.8	0.0294697	0.0108177		29.8	0.0209141	0.0050671
	30	0.271097	0.26179		30	0.148588	0.136418		30	0.0835127	0.0707049		30	0.0378987	0.0346027		30	0.0341906	0.0181943		30	0.0159996	0.00829482			30	0.172048	0.148251		30	0.106421	0.0761146		30	0.0614117	0.0384394		30	0.0351063	0.0199608		30	0.030102	0.01089		30	0.0210505	0.00510101
	30.2	0.272747	0.263386		30.2	0.149856	0.137288		30.2	0.084127	0.0711659		30.2	0.0383638	0.0348308		30.2	0.0346299	0.0183149		30.2	0.0160458	0.00834996			30.2	0.173112	0.149174		30.2	0.107034	0.0766046		30.2	0.0621105	0.0386912		30.2	0.0352452	0.0200927		30.2	0.0297857	0.0109622		30.2	0.0210301	0.00513492
	30.4	0.273534	0.26498		30.4	0.150678	0.138158		30.4	0.0835831	0.0716267		30.4	0.0381142	0.0350589		30.4	0.0344205	0.0184355		30.4	0.0157954	0.0084051			30.4	0.174018	0.150095		30.4	0.10711	0.0770945		30.4	0.0625715	0.0389429		30.4	0.0356498	0.0202245		30.4	0.0297671	0.0110345		30.4	0.0213041	0.00516883
	30.6	0.275674	0.266572		30.6	0.152009	0.139026		30.6	0.083733	0.0720874		30.6	0.0386913	0.0352869		30.6	0.0346415	0.0185561		30.6	0.016052	0.00846023			30.6	0.174808	0.151015		30.6	0.107289	0.0775841		30.6	0.0630487	0.0391945		30.6	0.0356404	0.0203563		30.6	0.0298339	0.0111067		30.6	0.0212237	0.00520274
	30.8	0.277287	0.268162		30.8	0.152635	0.139895		30.8	0.0833614	0.072548		30.8	0.0392393	0.035515		30.8	0.034379	0.0186766		30.8	0.0162702	0.00851537			30.8	0.176101	0.151935		30.8	0.107938	0.0780735		30.8	0.0636542	0.0394461		30.8	0.0360153	0.0204881		30.8	0.0296551	0.0111789		30.8	0.0210686	0.00523664
	31	0.278276	0.269751		31	0.153501	0.140763		31	0.0837373	0.0730085		31	0.0398824	0.0357429		31	0.0345083	0.0187972		31	0.0161226	0.0085705			31	0.176137	0.152854		31	0.107559	0.0785626		31	0.063729	0.0396976		31	0.0353709	0.0206199		31	0.0286323	0.0112511		31	0.0206185	0.00527055
	31.2	0.278991	0.271337		31.2	0.154369	0.14163		31.2	0.0835296	0.0734688		31.2	0.039362	0.0359709		31.2	0.0343173	0.0189178		31.2	0.0162704	0.00862563			31.2	0.177082	0.153772		31.2	0.108361	0.0790515		31.2	0.064208	0.0399491		31.2	0.0360526	0.0207517		31.2	0.0286367	0.0113234		31.2	0.0211358	0.00530445
	31.4	0.280927	0.272922		31.4	0.155576	0.142497		31.4	0.0837103	0.073929		31.4	0.0398987	0.0361988		31.4	0.0347337	0.0190383		31.4	0.0161919	0.00868076			31.4	0.177654	0.154689		31.4	0.109033	0.0795402		31.4	0.0641577	0.0402005		31.4	0.0365699	0.0208834		31.4	0.0281759	0.0113956		31.4	0.021283	0.00533835
	31.6	0.282424	0.274505		31.6	0.156579	0.143363		31.6	0.0839736	0.074389		31.6	0.0399598	0.0364267		31.6	0.0346	0.0191589		31.6	0.0165099	0.00873588			31.6	0.178897	0.155605		31.6	0.110013	0.0800287		31.6	0.0644016	0.0404518		31.6	0.0372065	0.0210151		31.6	0.0284259	0.0114678		31.6	0.0216366	0.00537225
	31.8	0.283307	0.276086		31.8	0.15764	0.144229		31.8	0.0845418	0.0748489		31.8	0.0400984	0.0366545		31.8	0.0350023	0.0192794		31.8	0.0164696	0.008791			31.8	0.180481	0.156521		31.8	0.110613	0.080517		31.8	0.0646821	0.0407031		31.8	0.0375879	0.0211469		31.8	0.0286521	0.01154		31.8	0.0221579	0.00540615
	32	0.284993	0.277665		32	0.158146	0.145094		32	0.0847929	0.0753087		32	0.0400321	0.0368824		32	0.0351499	0.0193999		32	0.0160335	0.00884612			32	0.181068	0.157435		32	0.111766	0.081005		32	0.064278	0.0409543		32	0.0378546	0.0212786		32	0.0289345	0.0116122		32	0.0218571	0.00544005
	32.2	0.286955	0.279242		32.2	0.159242	0.145959		32.2	0.085518	0.0757683		32.2	0.0403006	0.0371101		32.2	0.035442	0.0195205		32.2	0.0162905	0.00890124			32.2	0.181765	0.158349		32.2	0.112263	0.0814928		32.2	0.0644907	0.0412055		32.2	0.0382832	0.0214103		32.2	0.028835	0.0116844		32.2	0.0223623	0.00547394
	32.4	0.288944	0.280818		32.4	0.16057	0.146823		32.4	0.0869435	0.0762278		32.4	0.0405747	0.0373379		32.4	0.0355998	0.019641		32.4	0.0165812	0.00895636			32.4	0.18256	0.159262		32.4	0.112699	0.0819804		32.4	0.0648624	0.0414566		32.4	0.0382239	0.0215419		32.4	0.0290542	0.0117566		32.4	0.0220107	0.00550784
	32.6	0.290643	0.282391		32.6	0.161549	0.147687		32.6	0.0874084	0.0766872		32.6	0.0402835	0.0375656		32.6	0.0357206	0.0197615		32.6	0.0163847	0.00901147			32.6	0.182627	0.160174		32.6	0.112717	0.0824678		32.6	0.0641112	0.0417076		32.6	0.0378848	0.0216736		32.6	0.0284273	0.0118287		32.6	0.0217658	0.00554173
	32.8	0.292282	0.283963		32.8	0.162584	0.14855		32.8	0.0878696	0.0771464		32.8	0.0401367	0.0377933		32.8	0.036075	0.019882		32.8	0.0163735	0.00906658			32.8	0.182913	0.161086		32.8	0.113152	0.0829549		32.8	0.0643689	0.0419586		32.8	0.0381596	0.0218052		32.8	0.0288788	0.0119009		32.8	0.0211406	0.00557563
	33	0.293837	0.285533		33	0.163192	0.149413		33	0.0887833	0.0776055		33	0.0409959	0.0380209		33	0.0357993	0.0200025		33	0.0167243	0.00912169			33	0.183501	0.161996		33	0.113434	0.0834418		33	0.0644758	0.0422096		33	0.0379898	0.0219369		33	0.0291645	0.0119731		33	0.0211053	0.00560952
	33.2	0.295088	0.287101		33.2	0.163298	0.150275		33.2	0.0895774	0.0780645		33.2	0.0408158	0.0382485		33.2	0.0359036	0.0201229		33.2	0.0167613	0.0091768			33.2	0.184569	0.162906		33.2	0.114292	0.0839285		33.2	0.0643806	0.0424604		33.2	0.0383297	0.0220685		33.2	0.0294258	0.0120453		33.2	0.0207956	0.00564341
	33.4	0.296794	0.288667		33.4	0.164102	0.151137		33.4	0.0898304	0.0785233		33.4	0.0413535	0.0384761		33.4	0.0358067	0.0202434		33.4	0.0162155	0.00923191			33.4	0.185834	0.163815		33.4	0.114215	0.084415		33.4	0.0646137	0.0427112		33.4	0.0380237	0.0222		33.4	0.0293494	0.0121174		33.4	0.0205103	0.0056773
	33.6	0.298871	0.290232		33.6	0.165411	0.151998		33.6	0.0912039	0.078982		33.6	0.0417724	0.0387037		33.6	0.036306	0.0203638		33.6	0.0164379	0.00928701			33.6	0.186358	0.164723		33.6	0.114109	0.0849012		33.6	0.0646601	0.042962		33.6	0.037856	0.0223316		33.6	0.0289172	0.0121896		33.6	0.0200281	0.00571118
	33.8	0.3004	0.291794		33.8	0.166573	0.152859		33.8	0.0918249	0.0794406		33.8	0.0423345	0.0389312		33.8	0.0369802	0.0204843		33.8	0.0171019	0.00934211			33.8	0.18789	0.16563		33.8	0.115101	0.0853873		33.8	0.0653134	0.0432127		33.8	0.0385142	0.0224632		33.8	0.029733	0.0122617		33.8	0.0201926	0.00574507
	34	0.302664	0.293355		34	0.16757	0.153719		34	0.0931651	0.079899		34	0.0431922	0.0391587		34	0.037172	0.0206047		34	0.0175987	0.00939721			34	0.189555	0.166536		34	0.115847	0.0858731		34	0.0660975	0.0434633		34	0.0389106	0.0225947		34	0.0301983	0.0123339		34	0.0202216	0.00577895
	34.2	0.303859	0.294914		34.2	0.16809	0.154579		34.2	0.0935784	0.0803573		34.2	0.0430347	0.0393861		34.2	0.0375341	0.0207252		34.2	0.0178252	0.00945231			34.2	0.190505	0.167442		34.2	0.115834	0.0863586		34.2	0.0665338	0.0437139		34.2	0.0380768	0.0227263		34.2	0.0296583	0.012406		34.2	0.0194467	0.00581284
	34.4	0.305275	0.296471		34.4	0.168939	0.155438		34.4	0.0936549	0.0808155		34.4	0.0432205	0.0396135		34.4	0.0376867	0.0208456		34.4	0.0175405	0.00950741			34.4	0.191082	0.168346		34.4	0.115899	0.086844		34.4	0.0670939	0.0439644		34.4	0.0375627	0.0228578		34.4	0.0295104	0.0124782		34.4	0.0194363	0.00584672
	34.6	0.307227	0.298026		34.6	0.169482	0.156297		34.6	0.0939107	0.0812735		34.6	0.0436108	0.0398409		34.6	0.0377016	0.020966		34.6	0.0173918	0.0095625			34.6	0.191963	0.16925		34.6	0.116691	0.0873291		34.6	0.0681717	0.0442149		34.6	0.0376387	0.0229893		34.6	0.0296202	0.0125503		34.6	0.0197441	0.0058806
	34.8	0.309054	0.29958		34.8	0.170149	0.157155		34.8	0.0938965	0.0817314		34.8	0.0436159	0.0400682		34.8	0.0379972	0.0210864		34.8	0.0178571	0.00961759			34.8	0.192917	0.170153		34.8	0.117051	0.087814		34.8	0.0687343	0.0444653		34.8	0.0373958	0.0231207		34.8	0.029457	0.0126224		34.8	0.0195359	0.00591448
	35	0.310594	0.301131		35	0.170871	0.158013		35	0.0943793	0.0821891		35	0.0436289	0.0402956		35	0.038392	0.0212068		35	0.0179767	0.00967268			35	0.19344	0.171056		35	0.117465	0.0882987		35	0.0688004	0.0447156		35	0.0372979	0.0232522		35	0.0294478	0.0126946		35	0.0193132	0.00594836
	35.2	0.312922	0.302681		35.2	0.171766	0.15887		35.2	0.0943298	0.0826467		35.2	0.0436404	0.0405228		35.2	0.0386859	0.0213272		35.2	0.0182088	0.00972777			35.2	0.194906	0.171957		35.2	0.118811	0.0887832		35.2	0.0693585	0.0449659		35.2	0.0377446	0.0233836		35.2	0.0297241	0.0127667		35.2	0.0198786	0.00598224
	35.4	0.314785	0.304229		35.4	0.172073	0.159727		35.4	0.0945663	0.0831042		35.4	0.0434087	0.0407501		35.4	0.038465	0.0214476		35.4	0.0183524	0.00978285			35.4	0.196763	0.172858		35.4	0.119599	0.0892674		35.4	0.0697411	0.0452161		35.4	0.0381986	0.0235151		35.4	0.0298984	0.0128388		35.4	0.0202552	0.00601611
	35.6	0.315981	0.305776		35.6	0.172695	0.160583		35.6	0.0945452	0.0835616		35.6	0.0430671	0.0409773		35.6	0.0387695	0.0215679		35.6	0.0187306	0.00983793			35.6	0.197646	0.173758		35.6	0.120105	0.0897514		35.6	0.0697832	0.0454663		35.6	0.0381934	0.0236465		35.6	0.0303405	0.0129109		35.6	0.0202991	0.00604999
	35.8	0.317149	0.30732		35.8	0.173228	0.161439		35.8	0.094869	0.0840188		35.8	0.0431565	0.0412045		35.8	0.0390566	0.0216883		35.8	0.0185824	0.00989301			35.8	0.199202	0.174657		35.8	0.12077	0.0902352		35.8	0.0701999	0.0457164		35.8	0.0384267	0.0237779		35.8	0.0312551	0.012983		35.8	0.0209885	0.00608386
	36	0.319042	0.308863		36	0.173572	0.162294		36	0.0944768	0.0844759		36	0.0431302	0.0414316		36	0.0387731	0.0218086		36	0.0184553	0.00994809			36	0.200613	0.175555		36	0.121873	0.0907188		36	0.07087	0.0459664		36	0.0392246	0.0239093		36	0.0320285	0.0130551		36	0.0216548	0.00611773
	36.2	0.320639	0.310403		36.2	0.174543	0.163148		36.2	0.0945651	0.0849328		36.2	0.0432333	0.0416587		36.2	0.038994	0.021929		36.2	0.0181098	0.0100032			36.2	0.201161	0.176452		36.2	0.122258	0.0912022		36.2	0.0712067	0.0462164		36.2	0.0390333	0.0240406		36.2	0.0320813	0.0131272		36.2	0.0216829	0.0061516
	36.4	0.321497	0.311943		36.4	0.17551	0.164003		36.4	0.0944103	0.0853896		36.4	0.0430604	0.0418858		36.4	0.0381578	0.0220493		36.4	0.0174067	0.0100582			36.4	0.20215	0.177349		36.4	0.123146	0.0916853		36.4	0.0718228	0.0464664		36.4	0.0395441	0.024172		36.4	0.0326597	0.0131993		36.4	0.0220374	0.00618547
	36.6	0.322569	0.31348		36.6	0.175691	0.164856		36.6	0.0940001	0.0858463		36.6	0.0429381	0.0421128		36.6	0.0377523	0.0221696		36.6	0.0167942	0.0101133			36.6	0.20289	0.178245		36.6	0.123895	0.0921682		36.6	0.0721709	0.0467162		36.6	0.0399561	0.0243033		36.6	0.0328213	0.0132714		36.6	0.0226597	0.00621934
	36.8	0.324127	0.315015		36.8	0.176779	0.16571		36.8	0.0944844	0.0863029		36.8	0.0435916	0.0423398		36.8	0.0377034	0.0222899		36.8	0.0163354	0.0101684			36.8	0.204045	0.179139		36.8	0.124884	0.0926509		36.8	0.0723974	0.0469661		36.8	0.0404546	0.0244346		36.8	0.0335031	0.0133435		36.8	0.0227895	0.0062532
	37	0.325395	0.316549		37	0.177475	0.166562		37	0.0948834	0.0867593		37	0.0440349	0.0425668		37	0.0370713	0.0224102		37	0.0163027	0.0102235			37	0.204521	0.180034		37	0.125632	0.0931334		37	0.0726619	0.0472158		37	0.0402756	0.0245659		37	0.0332638	0.0134155		37	0.0230351	0.00628707
	37.2	0.326874	0.318081		37.2	0.179119	0.167415		37.2	0.0954684	0.0872155		37.2	0.0443953	0.0427938		37.2	0.037165	0.0225305		37.2	0.0162021	0.0102785			37.2	0.205223	0.180927		37.2	0.126254	0.0936156		37.2	0.0729951	0.0474655		37.2	0.040011	0.0246972		37.2	0.033408	0.0134876		37.2	0.0226862	0.00632093
	37.4	0.327953	0.319611		37.4	0.180248	0.168266		37.4	0.0962203	0.0876717		37.4	0.045246	0.0430207		37.4	0.0367062	0.0226508		37.4	0.0161721	0.0103336			37.4	0.205889	0.181819		37.4	0.126367	0.0940976		37.4	0.0734214	0.0477152		37.4	0.0400029	0.0248285		37.4	0.0333723	0.0135597		37.4	0.0225246	0.0063548
	37.6	0.32987	0.321139		37.6	0.182198	0.169117		37.6	0.0975983	0.0881277		37.6	0.0460111	0.0432475		37.6	0.0371512	0.0227711		37.6	0.0167308	0.0103886			37.6	0.206279	0.182711		37.6	0.127047	0.0945794		37.6	0.0737316	0.0479647		37.6	0.0405801	0.0249598		37.6	0.0332629	0.0136317		37.6	0.0226836	0.00638866
	37.8	0.331508	0.322666		37.8	0.183108	0.169968		37.8	0.0982235	0.0885836		37.8	0.0465335	0.0434744		37.8	0.0372146	0.0228913		37.8	0.0170766	0.0104437			37.8	0.207088	0.183602		37.8	0.127686	0.095061		37.8	0.0742922	0.0482143		37.8	0.0411517	0.025091		37.8	0.0334893	0.0137038		37.8	0.0226759	0.00642252
	38	0.333174	0.32419		38	0.183898	0.170818		38	0.0995455	0.0890393		38	0.0469612	0.0437012		38	0.0370445	0.0230116		38	0.0168342	0.0104988			38	0.208044	0.184492		38	0.128283	0.0955424		38	0.0749097	0.0484637		38	0.0414397	0.0252222		38	0.0335048	0.0137759		38	0.0230643	0.00645638
	38.2	0.333937	0.325713		38.2	0.184711	0.171668		38.2	0.100446	0.0894949		38.2	0.0470985	0.043928		38.2	0.0377724	0.0231319		38.2	0.0168813	0.0105538			38.2	0.208313	0.185381		38.2	0.128297	0.0960235		38.2	0.0750158	0.0487131		38.2	0.0408954	0.0253534		38.2	0.0329153	0.0138479		38.2	0.0225933	0.00649024
	38.4	0.335479	0.327234		38.4	0.185952	0.172517		38.4	0.101046	0.0899504		38.4	0.0471232	0.0441547		38.4	0.0380037	0.0232521		38.4	0.0164174	0.0106089			38.4	0.20897	0.18627		38.4	0.129058	0.0965044		38.4	0.0751619	0.0489625		38.4	0.0403836	0.0254846		38.4	0.0326659	0.01392		38.4	0.0230769	0.00652409
	38.6	0.337053	0.328754		38.6	0.186388	0.173366		38.6	0.101189	0.0904057		38.6	0.0472602	0.0443814		38.6	0.0380133	0.0233723		38.6	0.0161453	0.0106639			38.6	0.209636	0.187157		38.6	0.129546	0.0969851		38.6	0.0755951	0.0492118		38.6	0.0406701	0.0256158		38.6	0.0328776	0.013992		38.6	0.0233946	0.00655795
	38.8	0.339148	0.330271		38.8	0.186958	0.174214		38.8	0.101528	0.0908609		38.8	0.0472871	0.0446081		38.8	0.038389	0.0234925		38.8	0.0163405	0.010719			38.8	0.210524	0.188044		38.8	0.130298	0.0974656		38.8	0.075714	0.049461		38.8	0.0406071	0.0257469		38.8	0.0332543	0.014064		38.8	0.0233373	0.0065918
	39	0.341164	0.331787		39	0.18769	0.175062		39	0.102384	0.091316		39	0.0479091	0.0448347		39	0.0385733	0.0236128		39	0.0166763	0.010774			39	0.21171	0.18893		39	0.130637	0.0979459		39	0.0756141	0.0497102		39	0.0408648	0.0258781		39	0.0334855	0.0141361		39	0.0230336	0.00662565
	39.2	0.343272	0.333301		39.2	0.188428	0.175909		39.2	0.102493	0.0917709		39.2	0.0481309	0.0450613		39.2	0.038674	0.023733		39.2	0.0170711	0.0108291			39.2	0.21315	0.189815		39.2	0.131415	0.0984259		39.2	0.0757836	0.0499593		39.2	0.0405898	0.0260092		39.2	0.0334576	0.0142081		39.2	0.0229831	0.0066595
	39.4	0.344652	0.334813		39.4	0.188586	0.176756		39.4	0.102697	0.0922257		39.4	0.0480904	0.0452879		39.4	0.0388127	0.0238532		39.4	0.01723	0.0108841			39.4	0.214263	0.1907		39.4	0.131665	0.0989057		39.4	0.0760749	0.0502083		39.4	0.0411206	0.0261403		39.4	0.0337866	0.0142801		39.4	0.0230765	0.00669335
	39.6	0.346289	0.336324		39.6	0.189429	0.177602		39.6	0.103179	0.0926804		39.6	0.0486958	0.0455144		39.6	0.0396003	0.0239733		39.6	0.0176984	0.0109391			39.6	0.214784	0.191584		39.6	0.13193	0.0993853		39.6	0.0755448	0.0504573		39.6	0.0406635	0.0262714		39.6	0.0337805	0.0143521		39.6	0.0226003	0.0067272
	39.8	0.348031	0.337833		39.8	0.190445	0.178448		39.8	0.103344	0.0931349		39.8	0.0491966	0.0457409		39.8	0.0398611	0.0240935		39.8	0.0177578	0.0109942			39.8	0.216304	0.192466		39.8	0.132787	0.0998647		39.8	0.0756978	0.0507063		39.8	0.0411168	0.0264025		39.8	0.0340678	0.0144241		39.8	0.0229844	0.00676105
	40	0.349547	0.33934		40	0.191487	0.179293		40	0.103005	0.0935894		40	0.0492152	0.0459674		40	0.0399593	0.0242137		40	0.0179391	0.0110492			40	0.217267	0.193348		40	0.133429	0.100344		40	0.0762823	0.0509551		40	0.0415948	0.0265336		40	0.0342139	0.0144961		40	0.0230047	0.0067949
	40.2	0.351497	0.340845		40.2	0.192846	0.180138		40.2	0.103827	0.0940436		40.2	0.0497984	0.0461938		40.2	0.0401974	0.0243339		40.2	0.0183732	0.0111043			40.2	0.217498	0.19423		40.2	0.133581	0.100823		40.2	0.0762327	0.051204		40.2	0.0410802	0.0266646		40.2	0.0335245	0.0145681		40.2	0.0226853	0.00682874
	40.4	0.352825	0.342348		40.4	0.193463	0.180982		40.4	0.103589	0.0944978		40.4	0.0497523	0.0464203		40.4	0.0399191	0.024454		40.4	0.0185628	0.0111593			40.4	0.218325	0.19511		40.4	0.133892	0.101301		40.4	0.0761687	0.0514527		40.4	0.0411081	0.0267956		40.4	0.0336066	0.0146401		40.4	0.0229577	0.00686258
	40.6	0.354537	0.34385		40.6	0.193887	0.181826		40.6	0.103785	0.0949518		40.6	0.0502483	0.0466466		40.6	0.0405631	0.0245741		40.6	0.0188129	0.0112143			40.6	0.219208	0.19599		40.6	0.134026	0.10178		40.6	0.0761254	0.0517014		40.6	0.0411042	0.0269266		40.6	0.0335306	0.0147121		40.6	0.0226739	0.00689643
	40.8	0.35639	0.34535		40.8	0.195247	0.182669		40.8	0.104831	0.0954056		40.8	0.0509155	0.046873		40.8	0.0411007	0.0246943		40.8	0.0194902	0.0112693			40.8	0.220051	0.196868		40.8	0.134568	0.102258		40.8	0.0761374	0.0519501		40.8	0.0413643	0.0270576		40.8	0.0337522	0.0147841		40.8	0.0225975	0.00693027
	41	0.358145	0.346848		41	0.196062	0.183512		41	0.105228	0.0958594		41	0.0508687	0.0470993		41	0.0412047	0.0248144		41	0.020391	0.0113244			41	0.22066	0.197747		41	0.13458	0.102736		41	0.0766239	0.0521987		41	0.0412481	0.0271886		41	0.0334902	0.0148561		41	0.0222338	0.00696411
	41.2	0.359615	0.348345		41.2	0.19802	0.184354		41.2	0.106213	0.096313		41.2	0.0519155	0.0473255		41.2	0.0412762	0.0249345		41.2	0.0204635	0.0113794			41.2	0.220899	0.198624		41.2	0.134572	0.103214		41.2	0.076599	0.0524472		41.2	0.0414263	0.0273196		41.2	0.0333928	0.0149281		41.2	0.0217914	0.00699795
	41.4	0.360887	0.349839		41.4	0.199525	0.185196		41.4	0.106913	0.0967664		41.4	0.0521765	0.0475518		41.4	0.0415112	0.0250546		41.4	0.0208358	0.0114344			41.4	0.221542	0.1995		41.4	0.13447	0.103692		41.4	0.0769253	0.0526957		41.4	0.0420341	0.0274505		41.4	0.0331458	0.0150001		41.4	0.0214303	0.00703178
	41.6	0.362231	0.351332		41.6	0.20105	0.186038		41.6	0.108004	0.0972198		41.6	0.0528284	0.047778		41.6	0.0417803	0.0251747		41.6	0.0214165	0.0114894			41.6	0.221683	0.200376		41.6	0.135249	0.104169		41.6	0.0769156	0.0529441		41.6	0.0426796	0.0275815		41.6	0.0331082	0.015072		41.6	0.0218119	0.00706562
	41.8	0.363353	0.352824		41.8	0.201885	0.186878		41.8	0.10926	0.097673		41.8	0.0531604	0.0480042		41.8	0.0418177	0.0252948		41.8	0.0216162	0.0115445			41.8	0.222633	0.201251		41.8	0.135467	0.104646		41.8	0.0775313	0.0531924		41.8	0.0432492	0.0277124		41.8	0.0332907	0.015144		41.8	0.0211985	0.00709945
	42	0.364131	0.354313		42	0.202755	0.187719		42	0.109916	0.0981261		42	0.0536975	0.0482303		42	0.0419784	0.0254149		42	0.0212609	0.0115995			42	0.224138	0.202125		42	0.136167	0.105123		42	0.0781372	0.0534407		42	0.0439147	0.0278433		42	0.0338183	0.0152159		42	0.0216367	0.00713329
	42.2	0.364977	0.355801		42.2	0.203636	0.188559		42.2	0.11054	0.098579		42.2	0.0536583	0.0484564		42.2	0.0420834	0.0255349		42.2	0.0215561	0.0116545			42.2	0.225069	0.202998		42.2	0.136257	0.1056		42.2	0.0781348	0.053689		42.2	0.0441225	0.0279742		42.2	0.033468	0.0152879		42.2	0.0213083	0.00716712
	42.4	0.366434	0.357287		42.4	0.204999	0.189398		42.4	0.110846	0.0990318		42.4	0.0538171	0.0486825		42.4	0.041868	0.025655		42.4	0.0216172	0.0117095			42.4	0.225543	0.20387		42.4	0.136152	0.106077		42.4	0.0777295	0.0539371		42.4	0.043382	0.028105		42.4	0.0332577	0.0153599		42.4	0.0209949	0.00720095
	42.6	0.368234	0.358771		42.6	0.205673	0.190237		42.6	0.111051	0.0994845		42.6	0.0543558	0.0489085		42.6	0.0419052	0.0257751		42.6	0.0219202	0.0117645			42.6	0.226566	0.204742		42.6	0.136432	0.106553		42.6	0.0782641	0.0541853		42.6	0.0442496	0.0282359		42.6	0.0341223	0.0154318		42.6	0.0212128	0.00723478
	42.8	0.370025	0.360254		42.8	0.206093	0.191075		42.8	0.111333	0.099937		42.8	0.0543466	0.0491345		42.8	0.0415808	0.0258951		42.8	0.0221262	0.0118195			42.8	0.226967	0.205613		42.8	0.13661	0.107029		42.8	0.0781538	0.0544333		42.8	0.0441602	0.0283667		42.8	0.0337479	0.0155037		42.8	0.0209487	0.00726861
	43	0.37163	0.361734		43	0.206819	0.191913		43	0.111486	0.100389		43	0.0547883	0.0493605		43	0.0416096	0.0260151		43	0.0222419	0.0118745			43	0.228316	0.206483		43	0.137061	0.107505		43	0.0781268	0.0546813		43	0.0445109	0.0284976		43	0.0335179	0.0155757		43	0.0208033	0.00730243
	43.2	0.373657	0.363213		43.2	0.207942	0.19275		43.2	0.111434	0.100842		43.2	0.0552427	0.0495864		43.2	0.0421939	0.0261352		43.2	0.0227963	0.0119295			43.2	0.229135	0.207352		43.2	0.13802	0.107981		43.2	0.0783233	0.0549293		43.2	0.0444109	0.0286284		43.2	0.0334305	0.0156476		43.2	0.0214132	0.00733626
	43.4	0.374976	0.364691		43.4	0.207723	0.193587		43.4	0.11141	0.101294		43.4	0.0554254	0.0498123		43.4	0.0422003	0.0262552		43.4	0.0222522	0.0119845			43.4	0.23056	0.208221		43.4	0.138899	0.108456		43.4	0.0783669	0.0551772		43.4	0.0449923	0.0287592		43.4	0.0341459	0.0157195		43.4	0.0221261	0.00737008
	43.6	0.376453	0.366166		43.6	0.207935	0.194424		43.6	0.111578	0.101746		43.6	0.0556423	0.0500382		43.6	0.0423677	0.0263752		43.6	0.0221833	0.0120395			43.6	0.231778	0.209089		43.6	0.139559	0.108931		43.6	0.0778501	0.055425		43.6	0.0448035	0.0288899		43.6	0.0341816	0.0157915		43.6	0.0223352	0.00740391
	43.8	0.3778	0.36764		43.8	0.208658	0.195259		43.8	0.111436	0.102198		43.8	0.0555363	0.050264		43.8	0.0424349	0.0264952		43.8	0.0217459	0.0120945			43.8	0.232622	0.209956		43.8	0.140023	0.109406		43.8	0.0779863	0.0556728		43.8	0.0448456	0.0290207		43.8	0.0342261	0.0158634		43.8	0.0228757	0.00743773
	44	0.380091	0.369112		44	0.209994	0.196095		44	0.111811	0.102649		44	0.0561123	0.0504898		44	0.0428544	0.0266152		44	0.0225041	0.0121495			44	0.233817	0.210822		44	0.140734	0.109881		44	0.0787887	0.0559205		44	0.044918	0.0291514		44	0.0344967	0.0159353		44	0.0234536	0.00747155
	44.2	0.381581	0.370583		44.2	0.210118	0.19693		44.2	0.111892	0.103101		44.2	0.0557219	0.0507156		44.2	0.04265	0.0267351		44.2	0.0218746	0.0122045			44.2	0.235164	0.211687		44.2	0.141207	0.110356		44.2	0.0792366	0.0561682		44.2	0.0445762	0.0292822		44.2	0.0347557	0.0160072		44.2	0.0244139	0.00750537
	44.4	0.382947	0.372052		44.4	0.210347	0.197764		44.4	0.111841	0.103553		44.4	0.0552417	0.0509413		44.4	0.0429337	0.0268551		44.4	0.0209064	0.0122595			44.4	0.236793	0.212552		44.4	0.141661	0.11083		44.4	0.0794941	0.0564158		44.4	0.0444133	0.0294129		44.4	0.034905	0.0160791		44.4	0.0245423	0.00753918
	44.6	0.383621	0.373519		44.6	0.210314	0.198598		44.6	0.111669	0.104004		44.6	0.055305	0.051167		44.6	0.043131	0.0269751		44.6	0.0201811	0.0123145			44.6	0.238771	0.213415		44.6	0.142619	0.111304		44.6	0.0805351	0.0566633		44.6	0.0446301	0.0295436		44.6	0.0356313	0.016151		44.6	0.0251047	0.007573
	44.8	0.385093	0.374984		44.8	0.211125	0.199432		44.8	0.112162	0.104455		44.8	0.0548812	0.0513927		44.8	0.0430494	0.027095		44.8	0.0198005	0.0123695			44.8	0.239448	0.214278		44.8	0.143344	0.111778		44.8	0.0807193	0.0569108		44.8	0.044679	0.0296742		44.8	0.0356102	0.0162229		44.8	0.0253778	0.00760682
	45	0.386145	0.376448		45	0.21153	0.200265		45	0.11244	0.104906		45	0.0546654	0.0516183		45	0.0430394	0.027215		45	0.0190395	0.0124244			45	0.239774	0.215141		45	0.1436	0.112252		45	0.0810429	0.0571582		45	0.0441512	0.0298049		45	0.0357287	0.0162948		45	0.0253926	0.00764063
	45.2	0.387071	0.377909		45.2	0.212871	0.201097		45.2	0.11334	0.105357		45.2	0.0551584	0.0518439		45.2	0.0429342	0.0273349		45.2	0.0184661	0.0124794			45.2	0.239745	0.216002		45.2	0.144433	0.112725		45.2	0.0813054	0.0574056		45.2	0.0439117	0.0299356		45.2	0.0356771	0.0163667		45.2	0.0247978	0.00767444
	45.4	0.38766	0.37937		45.4	0.21321	0.201929		45.4	0.113549	0.105808		45.4	0.0546311	0.0520695		45.4	0.0427734	0.0274548		45.4	0.0179479	0.0125344			45.4	0.240842	0.216863		45.4	0.145047	0.113198		45.4	0.08188	0.0576529		45.4	0.0441709	0.0300662		45.4	0.0361026	0.0164385		45.4	0.0242284	0.00770825
	45.6	0.388133	0.380828		45.6	0.213535	0.202761		45.6	0.114642	0.106259		45.6	0.054001	0.052295		45.6	0.0423731	0.0275747		45.6	0.0177257	0.0125894			45.6	0.24154	0.217723		45.6	0.146184	0.113671		45.6	0.0820478	0.0579001		45.6	0.044948	0.0301968		45.6	0.0364302	0.0165104		45.6	0.0239485	0.00774206
	45.8	0.389084	0.382285		45.8	0.214336	0.203592		45.8	0.115573	0.106709		45.8	0.053759	0.0525206		45.8	0.0422274	0.0276946		45.8	0.0174724	0.0126444			45.8	0.242567	0.218582		45.8	0.146592	0.114144		45.8	0.0828777	0.0581473		45.8	0.0455426	0.0303274		45.8	0.0367816	0.0165823		45.8	0.0228747	0.00777587
	46	0.390257	0.38374		46	0.214918	0.204422		46	0.116301	0.10716		46	0.0539778	0.052746		46	0.0422084	0.0278145		46	0.0176636	0.0126993			46	0.243216	0.21944		46	0.147235	0.114617		46	0.0828644	0.0583945		46	0.0453882	0.030458		46	0.0367156	0.0166541		46	0.0225601	0.00780968
	46.2	0.391823	0.385193		46.2	0.216307	0.205252		46.2	0.117759	0.10761		46.2	0.0543497	0.0529715		46.2	0.0419381	0.0279344		46.2	0.0183823	0.0127543			46.2	0.243169	0.220298		46.2	0.14774	0.115089		46.2	0.0834077	0.0586415		46.2	0.0458601	0.0305885		46.2	0.0366833	0.016726		46.2	0.0222136	0.00784349
	46.4	0.393661	0.386645		46.4	0.217386	0.206082		46.4	0.11845	0.10806		46.4	0.054506	0.0531969		46.4	0.0420591	0.0280543		46.4	0.0189446	0.0128093			46.4	0.243479	0.221154		46.4	0.148153	0.115561		46.4	0.0837919	0.0588886		46.4	0.0461166	0.0307191		46.4	0.0368226	0.0167979		46.4	0.0219144	0.00787729
	46.6	0.396076	0.388095		46.6	0.218764	0.206911		46.6	0.119254	0.10851		46.6	0.0550438	0.0534222		46.6	0.0425464	0.0281742		46.6	0.0198561	0.0128642			46.6	0.244083	0.22201		46.6	0.148598	0.116033		46.6	0.0840747	0.0591355		46.6	0.0469115	0.0308496		46.6	0.0370263	0.0168697		46.6	0.0217962	0.0079111
	46.8	0.398372	0.389543		46.8	0.220076	0.20774		46.8	0.120056	0.10896		46.8	0.0556704	0.0536476		46.8	0.0427974	0.028294		46.8	0.0200155	0.0129192			46.8	0.244336	0.222866		46.8	0.148766	0.116505		46.8	0.0839078	0.0593824		46.8	0.0469703	0.0309801		46.8	0.036752	0.0169416		46.8	0.02162	0.0079449
	47	0.400503	0.39099		47	0.221456	0.208568		47	0.120888	0.10941		47	0.0562521	0.0538729		47	0.0436602	0.0284139		47	0.0206606	0.0129742			47	0.24595	0.22372		47	0.14987	0.116977		47	0.0846973	0.0596293		47	0.0475885	0.0311107		47	0.0371249	0.0170134		47	0.0217063	0.0079787
	47.2	0.402426	0.392435		47.2	0.222532	0.209395		47.2	0.121212	0.109859		47.2	0.0567013	0.0540981		47.2	0.0438904	0.0285337		47.2	0.0209091	0.0130291			47.2	0.246271	0.224574		47.2	0.150188	0.117448		47.2	0.0848047	0.0598761		47.2	0.0477966	0.0312411		47.2	0.0369558	0.0170852		47.2	0.0221499	0.0080125
	47.4	0.40351	0.393878		47.4	0.222778	0.210222		47.4	0.121526	0.110309		47.4	0.0569025	0.0543234		47.4	0.0433548	0.0286536		47.4	0.0205764	0.0130841			47.4	0.246829	0.225427		47.4	0.15036	0.117919		47.4	0.0845531	0.0601228		47.4	0.0478374	0.0313716		47.4	0.0368635	0.0171571		47.4	0.0217924	0.0080463
	47.6	0.405522	0.395319		47.6	0.223939	0.211049		47.6	0.121925	0.110758		47.6	0.0569785	0.0545486		47.6	0.0441426	0.0287734		47.6	0.0210334	0.013139			47.6	0.247786	0.226279		47.6	0.150285	0.11839		47.6	0.0847446	0.0603695		47.6	0.0478621	0.0315021		47.6	0.0365911	0.0172289		47.6	0.0215313	0.00808009
	47.8	0.407544	0.396759		47.8	0.225673	0.211875		47.8	0.122396	0.111207		47.8	0.0569822	0.0547737		47.8	0.0447084	0.0288932		47.8	0.0214652	0.013194			47.8	0.2488	0.22713		47.8	0.150571	0.11886		47.8	0.0853017	0.0606161		47.8	0.0480633	0.0316325		47.8	0.0367976	0.0173007		47.8	0.021843	0.00811389
	48	0.409605	0.398197		48	0.227181	0.212701		48	0.122638	0.111656		48	0.0572427	0.0549989		48	0.0446991	0.029013		48	0.0216436	0.013249			48	0.249984	0.227981		48	0.151143	0.119331		48	0.0860002	0.0608626		48	0.0482263	0.0317629		48	0.0369506	0.0173725		48	0.022111	0.00814769
	48.2	0.41093	0.399634		48.2	0.227767	0.213526		48.2	0.122813	0.112105		48.2	0.0571859	0.055224		48.2	0.0448214	0.0291328		48.2	0.0215754	0.0133039			48.2	0.250879	0.22883		48.2	0.151434	0.119801		48.2	0.0860341	0.0611091		48.2	0.0480151	0.0318933		48.2	0.0367696	0.0174443		48.2	0.0223092	0.00818148
	48.4	0.412923	0.401069		48.4	0.229088	0.214351		48.4	0.124135	0.112554		48.4	0.058097	0.0554491		48.4	0.0456973	0.0292526		48.4	0.0218663	0.0133589			48.4	0.251737	0.229679		48.4	0.151848	0.120271		48.4	0.0859799	0.0613556		48.4	0.0477228	0.0320237		48.4	0.0365268	0.0175161		48.4	0.0222707	0.00821527
	48.6	0.414117	0.402502		48.6	0.2299	0.215175		48.6	0.124094	0.113003		48.6	0.058624	0.0556741		48.6	0.0455663	0.0293724		48.6	0.0218921	0.0134138			48.6	0.252968	0.230528		48.6	0.152837	0.120741		48.6	0.0861831	0.061602		48.6	0.0477619	0.0321541		48.6	0.0370078	0.0175879		48.6	0.0227063	0.00824906
	48.8	0.415324	0.403933		48.8	0.231116	0.215999		48.8	0.124397	0.113452		48.8	0.0588337	0.0558991		48.8	0.0455368	0.0294922		48.8	0.0220535	0.0134687			48.8	0.253423	0.231375		48.8	0.153367	0.121211		48.8	0.0861552	0.0618483		48.8	0.0472814	0.0322845		48.8	0.0367874	0.0176597		48.8	0.023012	0.00828285
	49	0.416256	0.405363		49	0.23128	0.216822		49	0.12428	0.1139		49	0.0591008	0.0561241		49	0.0452393	0.0296119		49	0.0217777	0.0135237			49	0.254243	0.232222		49	0.153948	0.12168		49	0.0861964	0.0620946		49	0.0466972	0.0324148		49	0.0373112	0.0177315		49	0.0230364	0.00831664
	49.2	0.417315	0.406791		49.2	0.231855	0.217645		49.2	0.12447	0.114348		49.2	0.0591543	0.056349		49.2	0.044643	0.0297317		49.2	0.0214151	0.0135786			49.2	0.255259	0.233068		49.2	0.154055	0.122149		49.2	0.0863968	0.0623408		49.2	0.0469727	0.0325451		49.2	0.0370469	0.0178033		49.2	0.0224594	0.00835043
	49.4	0.417928	0.408218		49.4	0.231918	0.218467		49.4	0.124174	0.114796		49.4	0.0585249	0.0565739		49.4	0.0439945	0.0298514		49.4	0.0203303	0.0136336			49.4	0.256535	0.233913		49.4	0.15435	0.122618		49.4	0.0866435	0.0625869		49.4	0.0477313	0.0326754		49.4	0.0374531	0.0178751		49.4	0.0229847	0.00838421
	49.6	0.418878	0.409642		49.6	0.232512	0.219289		49.6	0.124606	0.115245		49.6	0.0579363	0.0567988		49.6	0.043774	0.0299712		49.6	0.0202565	0.0136885			49.6	0.256514	0.234757		49.6	0.154876	0.123087		49.6	0.0863138	0.062833		49.6	0.0476464	0.0328057		49.6	0.0370612	0.0179469		49.6	0.0231613	0.008418
	49.8	0.420234	0.411065		49.8	0.233589	0.220111		49.8	0.124875	0.115692		49.8	0.0585281	0.0570236		49.8	0.0440867	0.0300909		49.8	0.0204407	0.0137434			49.8	0.257161	0.235601		49.8	0.155354	0.123555		49.8	0.0864129	0.063079		49.8	0.0472181	0.032936		49.8	0.0371966	0.0180187		49.8	0.0230725	0.00845178
	50	0.421705	0.412487		50	0.234204	0.220931		50	0.125448	0.11614		50	0.0585539	0.0572484		50	0.0440315	0.0302106		50	0.0205237	0.0137984			50	0.258355	0.236444		50	0.155713	0.124023		50	0.0869314	0.063325		50	0.0472997	0.0330663		50	0.0371576	0.0180904		50	0.0237013	0.00848556
	50.2	0.423228	0.413907		50.2	0.235724	0.221752		50.2	0.126402	0.116588		50.2	0.0590257	0.0574732		50.2	0.0442053	0.0303303		50.2	0.0211698	0.0138533			50.2	0.259101	0.237286		50.2	0.15626	0.124492		50.2	0.0875507	0.063571		50.2	0.0485864	0.0331965		50.2	0.0376254	0.0181622		50.2	0.0239809	0.00851934
	50.4	0.425186	0.415325		50.4	0.236825	0.222572		50.4	0.12687	0.117035		50.4	0.0592501	0.0576979		50.4	0.0445281	0.03045		50.4	0.0215225	0.0139082			50.4	0.26033	0.238127		50.4	0.156974	0.124959		50.4	0.0879382	0.0638168		50.4	0.0492156	0.0333268		50.4	0.0378996	0.018234		50.4	0.0246679	0.00855312
	50.6	0.42723	0.416741		50.6	0.238314	0.223391		50.6	0.127398	0.117483		50.6	0.0602663	0.0579226		50.6	0.0454498	0.0305697		50.6	0.0220734	0.0139631			50.6	0.261103	0.238968		50.6	0.157687	0.125427		50.6	0.0881444	0.0640626		50.6	0.0494112	0.033457		50.6	0.0380871	0.0183057		50.6	0.0247954	0.0085869
	50.8	0.428354	0.418156		50.8	0.238827	0.22421		50.8	0.127766	0.11793		50.8	0.0607168	0.0581473		50.8	0.0456177	0.0306894		50.8	0.0217969	0.0140181			50.8	0.261814	0.239808		50.8	0.158254	0.125894		50.8	0.0886799	0.0643084		50.8	0.0494374	0.0335872		50.8	0.0383201	0.0183775		50.8	0.0250552	0.00862068
	51	0.429334	0.419569		51	0.239325	0.225029		51	0.127738	0.118377		51	0.060608	0.0583719		51	0.045612	0.0308091		51	0.0220909	0.014073			51	0.262484	0.240647		51	0.158823	0.126362		51	0.0889574	0.0645541		51	0.0494251	0.0337174		51	0.0379327	0.0184492		51	0.0250918	0.00865445
	51.2	0.430315	0.420981		51.2	0.239941	0.225847		51.2	0.127869	0.118824		51.2	0.0608485	0.0585965		51.2	0.0457646	0.0309287		51.2	0.021945	0.0141279			51.2	0.263234	0.241485		51.2	0.159175	0.126829		51.2	0.0887975	0.0647997		51.2	0.0496842	0.0338475		51.2	0.0380265	0.018521		51.2	0.0253576	0.00868822
	51.4	0.431349	0.422391		51.4	0.240638	0.226664		51.4	0.128255	0.119271		51.4	0.0611826	0.0588211		51.4	0.0460989	0.0310484		51.4	0.0223256	0.0141828			51.4	0.264218	0.242323		51.4	0.159425	0.127295		51.4	0.0888454	0.0650453		51.4	0.0496326	0.0339777		51.4	0.0379638	0.0185927		51.4	0.0246984	0.008722
	51.6	0.433245	0.423799		51.6	0.241034	0.227481		51.6	0.128471	0.119718		51.6	0.0615665	0.0590456		51.6	0.0467755	0.031168		51.6	0.0229761	0.0142377			51.6	0.265762	0.243159		51.6	0.159872	0.127762		51.6	0.0895881	0.0652908		51.6	0.0500709	0.0341078		51.6	0.0381081	0.0186644		51.6	0.0249754	0.00875577
	51.8	0.434994	0.425205		51.8	0.242047	0.228298		51.8	0.129292	0.120164		51.8	0.0620768	0.0592702		51.8	0.0469415	0.0312877		51.8	0.0230996	0.0142927			51.8	0.266012	0.243995		51.8	0.160485	0.128228		51.8	0.0901405	0.0655363		51.8	0.0504323	0.0342379		51.8	0.0383595	0.0187362		51.8	0.025376	0.00878954
	52	0.436675	0.42661		52	0.243293	0.229114		52	0.130476	0.120611		52	0.0633871	0.0594946		52	0.0472298	0.0314073		52	0.0236241	0.0143476			52	0.266187	0.244831		52	0.161235	0.128695		52	0.0902459	0.0657817		52	0.0502768	0.034368		52	0.0379521	0.0188079		52	0.0251375	0.00882331
	52.2	0.438312	0.428014		52.2	0.244499	0.229929		52.2	0.131481	0.121057		52.2	0.0646894	0.0597191		52.2	0.0479539	0.0315269		52.2	0.0242071	0.0144025			52.2	0.267223	0.245665		52.2	0.162446	0.12916		52.2	0.0910739	0.066027		52.2	0.0509104	0.0344981		52.2	0.0385314	0.0188796		52.2	0.0253006	0.00885708
	52.4	0.440033	0.429415		52.4	0.24609	0.230745		52.4	0.132436	0.121503		52.4	0.065347	0.0599435		52.4	0.0483081	0.0316465		52.4	0.024613	0.0144574			52.4	0.268956	0.246499		52.4	0.163966	0.129626		52.4	0.0920906	0.0662723		52.4	0.0514159	0.0346282		52.4	0.0392396	0.0189513		52.4	0.0258769	0.00889084
	52.6	0.440661	0.430815		52.6	0.246902	0.231559		52.6	0.132193	0.121949		52.6	0.065707	0.0601678		52.6	0.0476742	0.0317661		52.6	0.0243501	0.0145123			52.6	0.270463	0.247332		52.6	0.165123	0.130092		52.6	0.0928781	0.0665175		52.6	0.0517208	0.0347583		52.6	0.0396968	0.019023		52.6	0.0262656	0.00892461
	52.8	0.442072	0.432214		52.8	0.248008	0.232373		52.8	0.132636	0.122395		52.8	0.0660601	0.0603922		52.8	0.0479202	0.0318857		52.8	0.0245996	0.0145672			52.8	0.271734	0.248164		52.8	0.165911	0.130557		52.8	0.0938151	0.0667627		52.8	0.0516858	0.0348883		52.8	0.0402413	0.0190947		52.8	0.0267988	0.00895837
	53	0.443885	0.43361		53	0.249132	0.233187		53	0.133159	0.122841		53	0.0662795	0.0606165		53	0.0481172	0.0320053		53	0.0245481	0.0146221			53	0.272171	0.248996		53	0.165662	0.131022		53	0.0935586	0.0670078		53	0.0511365	0.0350183		53	0.0397557	0.0191664		53	0.0261237	0.00899213
	53.2	0.445139	0.435005		53.2	0.249961	0.234		53.2	0.133626	0.123287		53.2	0.0661828	0.0608408		53.2	0.0480008	0.0321249		53.2	0.0238301	0.014677			53.2	0.272573	0.249826		53.2	0.165529	0.131487		53.2	0.0940953	0.0672529		53.2	0.051673	0.0351483		53.2	0.0392853	0.0192381		53.2	0.0262401	0.0090259
	53.4	0.446534	0.436399		53.4	0.251273	0.234813		53.4	0.134324	0.123732		53.4	0.0662562	0.061065		53.4	0.0484948	0.0322445		53.4	0.0234612	0.0147319			53.4	0.273272	0.250656		53.4	0.166001	0.131952		53.4	0.094344	0.0674979		53.4	0.0519437	0.0352783		53.4	0.0394367	0.0193098		53.4	0.0267404	0.00905965
	53.6	0.447854	0.437791		53.6	0.252472	0.235625		53.6	0.134831	0.124178		53.6	0.0655194	0.0612892		53.6	0.0485386	0.032364		53.6	0.0234978	0.0147868			53.6	0.27313	0.251486		53.6	0.16636	0.132416		53.6	0.0941787	0.0677428		53.6	0.0512657	0.0354083		53.6	0.0388411	0.0193815		53.6	0.0269954	0.00909341
	53.8	0.449451	0.439181		53.8	0.25326	0.236437		53.8	0.134848	0.124623		53.8	0.0653646	0.0615134		53.8	0.0487755	0.0324836		53.8	0.0230886	0.0148417			53.8	0.274255	0.252314		53.8	0.166611	0.13288		53.8	0.0943992	0.0679877		53.8	0.0512983	0.0355383		53.8	0.0389466	0.0194532		53.8	0.0272172	0.00912717
	54	0.451206	0.44057		54	0.254104	0.237248		54	0.135364	0.125068		54	0.064956	0.0617375		54	0.0486087	0.0326031		54	0.023424	0.0148965			54	0.27498	0.253142		54	0.166868	0.133344		54	0.0947363	0.0682325		54	0.0511869	0.0356682		54	0.0385996	0.0195248		54	0.0270765	0.00916093
	54.2	0.452894	0.441957		54.2	0.255776	0.238059		54.2	0.135869	0.125513		54.2	0.0648488	0.0619616		54.2	0.0489422	0.0327226		54.2	0.0234536	0.0149514			54.2	0.275158	0.253969		54.2	0.167235	0.133808		54.2	0.0944137	0.0684773		54.2	0.0511821	0.0357981		54.2	0.038228	0.0195965		54.2	0.0266763	0.00919468
	54.4	0.454368	0.443342		54.4	0.255981	0.23887		54.4	0.136152	0.125958		54.4	0.0645816	0.0621857		54.4	0.0492441	0.0328422		54.4	0.0233663	0.0150063			54.4	0.276396	0.254795		54.4	0.168473	0.134272		54.4	0.0948384	0.068722		54.4	0.0514633	0.0359281		54.4	0.0379839	0.0196682		54.4	0.0270622	0.00922844
	54.6	0.455008	0.444726		54.6	0.256126	0.239679		54.6	0.135195	0.126403		54.6	0.0641259	0.0624097		54.6	0.0488912	0.0329617		54.6	0.0230865	0.0150612			54.6	0.276299	0.25562		54.6	0.168255	0.134735		54.6	0.0944456	0.0689667		54.6	0.0507472	0.036058		54.6	0.0374045	0.0197398		54.6	0.0260882	0.00926219
	54.8	0.455218	0.446108		54.8	0.255816	0.240489		54.8	0.135211	0.126848		54.8	0.0634138	0.0626337		54.8	0.0480352	0.0330812		54.8	0.0223418	0.0151161			54.8	0.27655	0.256445		54.8	0.168271	0.135198		54.8	0.0939153	0.0692113		54.8	0.0499397	0.0361878		54.8	0.0371845	0.0198115		54.8	0.0257152	0.00929594
	55	0.456451	0.447488		55	0.256044	0.241298		55	0.135492	0.127292		55	0.0632593	0.0628577		55	0.0480256	0.0332007		55	0.0222224	0.015171			55	0.277137	0.257269		55	0.168372	0.135661		55	0.0940269	0.0694558		55	0.0495312	0.0363177		55	0.037167	0.0198832		55	0.0251737	0.00932969
	55.2	0.457717	0.448867		55.2	0.256305	0.242106		55.2	0.136186	0.127736		55.2	0.0631452	0.0630817		55.2	0.0480294	0.0333201		55.2	0.0219417	0.0152258			55.2	0.277839	0.258092		55.2	0.168643	0.136124		55.2	0.0942525	0.0697003		55.2	0.0494236	0.0364476		55.2	0.0370504	0.0199548		55.2	0.024579	0.00936344
	55.4	0.458538	0.450245		55.4	0.256019	0.242914		55.4	0.136237	0.128181		55.4	0.0628057	0.0633056		55.4	0.0474394	0.0334396		55.4	0.0214148	0.0152807			55.4	0.277833	0.258915		55.4	0.168381	0.136586		55.4	0.0940163	0.0699447		55.4	0.0492307	0.0365774		55.4	0.0368107	0.0200264		55.4	0.0236283	0.00939718
	55.6	0.459755	0.45162		55.6	0.255927	0.243722		55.6	0.136431	0.128625		55.6	0.0629984	0.0635294		55.6	0.0466582	0.0335591		55.6	0.0209816	0.0153356			55.6	0.278021	0.259736		55.6	0.168562	0.137049		55.6	0.0942336	0.0701891		55.6	0.0491699	0.0367072		55.6	0.0369792	0.0200981		55.6	0.0231715	0.00943093
	55.8	0.461767	0.452994		55.8	0.257177	0.244529		55.8	0.137498	0.129069		55.8	0.0631899	0.0637533		55.8	0.0464875	0.0336785		55.8	0.0208822	0.0153905			55.8	0.27828	0.260557		55.8	0.169497	0.137511		55.8	0.0945452	0.0704334		55.8	0.0491113	0.036837		55.8	0.0373261	0.0201697		55.8	0.0227495	0.00946467
	56	0.463326	0.454367		56	0.258501	0.245336		56	0.13817	0.129513		56	0.0635882	0.0639771		56	0.0467184	0.033798		56	0.0212093	0.0154453			56	0.279227	0.261378		56	0.170272	0.137973		56	0.0946378	0.0706777		56	0.0489727	0.0369668		56	0.0373354	0.0202413		56	0.0220268	0.00949842
	56.2	0.464535	0.455738		56.2	0.259298	0.246142		56.2	0.138392	0.129956		56.2	0.0635094	0.0642009		56.2	0.0466353	0.0339174		56.2	0.0210163	0.0155002			56.2	0.280903	0.262197		56.2	0.171192	0.138434		56.2	0.0954884	0.0709219		56.2	0.0493224	0.0370966		56.2	0.0380291	0.020313		56.2	0.0220609	0.00953216
	56.4	0.466321	0.457107		56.4	0.260523	0.246947		56.4	0.138941	0.1304		56.4	0.0634689	0.0644246		56.4	0.0469578	0.0340369		56.4	0.0215366	0.0155551			56.4	0.282638	0.263016		56.4	0.171615	0.138896		56.4	0.0956682	0.071166		56.4	0.0492551	0.0372263		56.4	0.0384752	0.0203846		56.4	0.0221478	0.0095659
	56.6	0.468225	0.458475		56.6	0.261807	0.247752		56.6	0.139654	0.130843		56.6	0.0643599	0.0646483		56.6	0.0476985	0.0341563		56.6	0.0217375	0.0156099			56.6	0.282815	0.263834		56.6	0.170933	0.139357		56.6	0.0951469	0.0714101		56.6	0.0490796	0.0373561		56.6	0.0383185	0.0204562		56.6	0.021161	0.00959964
	56.8	0.470582	0.459841		56.8	0.263407	0.248557		56.8	0.141004	0.131287		56.8	0.0651111	0.064872		56.8	0.0488519	0.0342757		56.8	0.0226769	0.0156648			56.8	0.284014	0.264651		56.8	0.171181	0.139818		56.8	0.0955068	0.0716541		56.8	0.0498756	0.0374858		56.8	0.038587	0.0205278		56.8	0.0208045	0.00963338
	57	0.472141	0.461205		57	0.26497	0.249361		57	0.142068	0.13173		57	0.065879	0.0650956		57	0.049717	0.0343951		57	0.0231306	0.0157196			57	0.284887	0.265468		57	0.170883	0.140279		57	0.0955579	0.0718981		57	0.0501169	0.0376155		57	0.0386423	0.0205994		57	0.0207404	0.00966711
	57.2	0.47385	0.462568		57.2	0.266458	0.250165		57.2	0.143177	0.132173		57.2	0.0667982	0.0653192		57.2	0.0504669	0.0345145		57.2	0.0235978	0.0157745			57.2	0.285644	0.266283		57.2	0.171326	0.140739		57.2	0.0961869	0.072142		57.2	0.0510501	0.0377452		57.2	0.0387859	0.020671		57.2	0.0212249	0.00970085
	57.4	0.475826	0.463929		57.4	0.268095	0.250968		57.4	0.144516	0.132616		57.4	0.0676796	0.0655428		57.4	0.0512971	0.0346339		57.4	0.0241398	0.0158293			57.4	0.286494	0.267098		57.4	0.171519	0.1412		57.4	0.0959563	0.0723859		57.4	0.0516624	0.0378749		57.4	0.038802	0.0207426		57.4	0.0215411	0.00973458
	57.6	0.477318	0.465289		57.6	0.268879	0.251771		57.6	0.144578	0.133059		57.6	0.0676727	0.0657664		57.6	0.0514515	0.0347533		57.6	0.0243178	0.0158842			57.6	0.286906	0.267913		57.6	0.171831	0.14166		57.6	0.0960646	0.0726297		57.6	0.0518675	0.0380045		57.6	0.0386366	0.0208142		57.6	0.0218994	0.00976832
	57.8	0.479211	0.466647		57.8	0.270049	0.252574		57.8	0.145598	0.133501		57.8	0.0686678	0.0659899		57.8	0.0523158	0.0348726		57.8	0.025206	0.0159391			57.8	0.288107	0.268726		57.8	0.172295	0.14212		57.8	0.0963194	0.0728734		57.8	0.0526936	0.0381342		57.8	0.038932	0.0208858		57.8	0.0220385	0.00980205
	58	0.480836	0.468004		58	0.271434	0.253375		58	0.146119	0.133944		58	0.0691692	0.0662134		58	0.0525548	0.034992		58	0.0258089	0.0159939			58	0.288861	0.269539		58	0.17298	0.14258		58	0.0965216	0.0731171		58	0.05297	0.0382638		58	0.0386658	0.0209574		58	0.0218559	0.00983578
	58.2	0.481421	0.469359		58.2	0.272037	0.254177		58.2	0.146297	0.134386		58.2	0.0695244	0.0664368		58.2	0.0522269	0.0351114		58.2	0.0257595	0.0160487			58.2	0.289783	0.270351		58.2	0.173396	0.143039		58.2	0.0963698	0.0733607		58.2	0.0533663	0.0383934		58.2	0.0383641	0.0210289		58.2	0.0221028	0.00986951
	58.4	0.482588	0.470712		58.4	0.272337	0.254978		58.4	0.146532	0.134829		58.4	0.0699924	0.0666602		58.4	0.0525353	0.0352307		58.4	0.0262392	0.0161036			58.4	0.291047	0.271162		58.4	0.174415	0.143499		58.4	0.0967064	0.0736043		58.4	0.0540326	0.038523		58.4	0.0380873	0.0211005		58.4	0.0222557	0.00990324
	58.6	0.483425	0.472064		58.6	0.272872	0.255778		58.6	0.146665	0.135271		58.6	0.0704054	0.0668836		58.6	0.0519034	0.03535		58.6	0.0258046	0.0161584			58.6	0.291305	0.271973		58.6	0.174607	0.143958		58.6	0.0966923	0.0738478		58.6	0.0537528	0.0386526		58.6	0.0383735	0.0211721		58.6	0.022553	0.00993696
	58.8	0.484596	0.473414		58.8	0.27287	0.256578		58.8	0.147819	0.135713		58.8	0.070917	0.0671069		58.8	0.0516805	0.0354694		58.8	0.0258424	0.0162133			58.8	0.292372	0.272783		58.8	0.175636	0.144417		58.8	0.097422	0.0740912		58.8	0.0541114	0.0387822		58.8	0.0389576	0.0212436		58.8	0.0232718	0.00997069
	59	0.485996	0.474762		59	0.272759	0.257378		59	0.148434	0.136155		59	0.0714202	0.0673303		59	0.0516391	0.0355887		59	0.0257989	0.0162681			59	0.292997	0.273592		59	0.176064	0.144876		59	0.0980784	0.0743346		59	0.0544578	0.0389117		59	0.0388961	0.0213152		59	0.0233859	0.0100044
	59.2	0.486859	0.476109		59.2	0.272802	0.258177		59.2	0.148795	0.136597		59.2	0.0710642	0.0675535		59.2	0.0509725	0.035708		59.2	0.0253586	0.0163229			59.2	0.293498	0.274401		59.2	0.176679	0.145334		59.2	0.0984446	0.074578		59.2	0.0541653	0.0390413		59.2	0.0389736	0.0213868		59.2	0.0235867	0.0100381
	59.4	0.487648	0.477455		59.4	0.272602	0.258975		59.4	0.14885	0.137038		59.4	0.0709576	0.0677768		59.4	0.0501221	0.0358273		59.4	0.0250744	0.0163778			59.4	0.294094	0.275208		59.4	0.177603	0.145792		59.4	0.0987083	0.0748213		59.4	0.0548355	0.0391708		59.4	0.0396501	0.0214583		59.4	0.024201	0.0100719
	59.6	0.489189	0.478799		59.6	0.273209	0.259774		59.6	0.149307	0.13748		59.6	0.0713184	0.068		59.6	0.0497829	0.0359466		59.6	0.0251245	0.0164326			59.6	0.294873	0.276015		59.6	0.178386	0.14625		59.6	0.0989177	0.0750645		59.6	0.0547992	0.0393003		59.6	0.0396346	0.0215298		59.6	0.0242768	0.0101056
	59.8	0.491096	0.480141		59.8	0.274204	0.260571		59.8	0.149732	0.137921		59.8	0.0710721	0.0682232		59.8	0.0499438	0.0360658		59.8	0.0256239	0.0164874			59.8	0.296247	0.276821		59.8	0.179271	0.146708		59.8	0.0991107	0.0753077		59.8	0.0548329	0.0394298		59.8	0.0395876	0.0216014		59.8	0.0240767	0.0101393
	60	0.492615	0.481482		60	0.275009	0.261368		60	0.149996	0.138362		60	0.0712452	0.0684463		60	0.0503819	0.0361851		60	0.0255431	0.0165423			60	0.297755	0.277627		60	0.179805	0.147166		60	0.0995681	0.0755508		60	0.054969	0.0395592		60	0.0399058	0.0216729		60	0.0243379	0.010173
	60.2	0.494489	0.482821		60.2	0.275907	0.262165		60.2	0.150915	0.138803		60.2	0.0717058	0.0686694		60.2	0.0510021	0.0363044		60.2	0.025626	0.0165971			60.2	0.298357	0.278432		60.2	0.180141	0.147623		60.2	0.0998428	0.0757938		60.2	0.0546031	0.0396887		60.2	0.0397367	0.0217444		60.2	0.0242981	0.0102067
	60.4	0.4959	0.484159		60.4	0.276738	0.262961		60.4	0.150806	0.139244		60.4	0.0717508	0.0688925		60.4	0.0513841	0.0364236		60.4	0.0253761	0.0166519			60.4	0.299051	0.279236		60.4	0.180364	0.148081		60.4	0.0996641	0.0760368		60.4	0.0541909	0.0398181		60.4	0.040075	0.021816		60.4	0.0240831	0.0102404
	60.6	0.497907	0.485495		60.6	0.277951	0.263757		60.6	0.151848	0.139685		60.6	0.072333	0.0691156		60.6	0.0521461	0.0365429		60.6	0.025605	0.0167067			60.6	0.299441	0.280039		60.6	0.180276	0.148538		60.6	0.099835	0.0762798		60.6	0.0542331	0.0399475		60.6	0.0397909	0.0218875		60.6	0.0230933	0.0102742
	60.8	0.499628	0.486829		60.8	0.279059	0.264553		60.8	0.15288	0.140126		60.8	0.0725536	0.0693386		60.8	0.0526757	0.0366621		60.8	0.0261685	0.0167615			60.8	0.30118	0.280841		60.8	0.181217	0.148994		60.8	0.100703	0.0765227		60.8	0.0548694	0.040077		60.8	0.0403097	0.021959		60.8	0.0238911	0.0103079
	61	0.501134	0.488162		61	0.280924	0.265347		61	0.153555	0.140567		61	0.0731618	0.0695616		61	0.0534703	0.0367813		61	0.0261639	0.0168164			61	0.301815	0.281643		61	0.181569	0.149451		61	0.101353	0.0767655		61	0.054835	0.0402063		61	0.0407187	0.0220305		61	0.0244378	0.0103416
	61.2	0.502561	0.489494		61.2	0.282478	0.266142		61.2	0.154055	0.141007		61.2	0.0730869	0.0697845		61.2	0.0535461	0.0369005		61.2	0.0263164	0.0168712			61.2	0.302011	0.282444		61.2	0.181959	0.149908		61.2	0.101449	0.0770083		61.2	0.0544604	0.0403357		61.2	0.0400196	0.022102		61.2	0.0241306	0.0103753
	61.4	0.503965	0.490823		61.4	0.283597	0.266936		61.4	0.154542	0.141447		61.4	0.0731343	0.0700074		61.4	0.0542153	0.0370198		61.4	0.0263484	0.016926			61.4	0.302603	0.283245		61.4	0.182415	0.150364		61.4	0.101754	0.077251		61.4	0.0550281	0.0404651		61.4	0.0403375	0.0221735		61.4	0.0242112	0.010409
	61.6	0.504882	0.492152		61.6	0.284637	0.267729		61.6	0.15418	0.141888		61.6	0.0731892	0.0702303		61.6	0.0545643	0.037139		61.6	0.026275	0.0169808			61.6	0.303748	0.284044		61.6	0.183192	0.15082		61.6	0.102405	0.0774936		61.6	0.0554934	0.0405944		61.6	0.0405778	0.022245		61.6	0.0245228	0.0104427
	61.8	0.506271	0.493478		61.8	0.285869	0.268522		61.8	0.154762	0.142328		61.8	0.0741026	0.0704532		61.8	0.0552832	0.0372581		61.8	0.0265021	0.0170356			61.8	0.304725	0.284843		61.8	0.184061	0.151275		61.8	0.102567	0.0777362		61.8	0.0552954	0.0407238		61.8	0.0407496	0.0223165		61.8	0.0245893	0.0104764
	62	0.507222	0.494804		62	0.286264	0.269315		62	0.1549	0.142768		62	0.074346	0.070676		62	0.0553126	0.0373773		62	0.0262339	0.0170904			62	0.305259	0.285641		62	0.184774	0.151731		62	0.102984	0.0779788		62	0.055089	0.0408531		62	0.0406625	0.022388		62	0.0243957	0.0105101
	62.2	0.50805	0.496127		62.2	0.28648	0.270107		62.2	0.154943	0.143208		62.2	0.074559	0.0708988		62.2	0.0552925	0.0374965		62.2	0.0262843	0.0171452			62.2	0.305608	0.286439		62.2	0.185223	0.152186		62.2	0.102626	0.0782213		62.2	0.0549723	0.0409824		62.2	0.0402694	0.0224595		62.2	0.0241712	0.0105438
	62.4	0.509454	0.497449		62.4	0.287011	0.270898		62.4	0.155111	0.143647		62.4	0.0742634	0.0711215		62.4	0.0556719	0.0376157		62.4	0.0261334	0.0172			62.4	0.306281	0.287236		62.4	0.185446	0.152642		62.4	0.102788	0.0784637		62.4	0.0554265	0.0411116		62.4	0.040246	0.022531		62.4	0.0241424	0.0105775
	62.6	0.51071	0.49877		62.6	0.287662	0.27169		62.6	0.155773	0.144087		62.6	0.0747708	0.0713442		62.6	0.0556548	0.0377348		62.6	0.0262606	0.0172548			62.6	0.306921	0.288032		62.6	0.186013	0.153096		62.6	0.103337	0.0787061		62.6	0.0555887	0.0412409		62.6	0.0407759	0.0226024		62.6	0.0247833	0.0106112
	62.8	0.512076	0.500089		62.8	0.287632	0.27248		62.8	0.156253	0.144526		62.8	0.0746354	0.0715669		62.8	0.0556773	0.037854		62.8	0.0265959	0.0173096			62.8	0.307825	0.288827		62.8	0.186295	0.153551		62.8	0.103588	0.0789484		62.8	0.055851	0.0413702		62.8	0.0407609	0.0226739		62.8	0.0249932	0.0106449
	63	0.512885	0.501406		63	0.288094	0.273271		63	0.156149	0.144966		63	0.0741485	0.0717896		63	0.0554735	0.0379731		63	0.0266302	0.0173644			63	0.308511	0.289621		63	0.186682	0.154006		63	0.103038	0.0791907		63	0.0559401	0.0414994		63	0.0405553	0.0227454		63	0.0248048	0.0106786
	63.2	0.513856	0.502722		63.2	0.288504	0.27406		63.2	0.156007	0.145405		63.2	0.0738117	0.0720122		63.2	0.055166	0.0380922		63.2	0.0268871	0.0174192			63.2	0.309056	0.290415		63.2	0.187177	0.15446		63.2	0.103022	0.0794329		63.2	0.0556865	0.0416286		63.2	0.0407734	0.0228168		63.2	0.0247622	0.0107123
	63.4	0.515012	0.504037		63.4	0.288693	0.27485		63.4	0.156039	0.145844		63.4	0.0736108	0.0722348		63.4	0.0548316	0.0382113		63.4	0.0268248	0.017474			63.4	0.309826	0.291208		63.4	0.18837	0.154914		63.4	0.10323	0.079675		63.4	0.0565037	0.0417578		63.4	0.0412193	0.0228883		63.4	0.0253078	0.010746
	63.6	0.516431	0.505349		63.6	0.289717	0.275638		63.6	0.156366	0.146283		63.6	0.0738712	0.0724573		63.6	0.0549826	0.0383305		63.6	0.0270111	0.0175288			63.6	0.310578	0.292001		63.6	0.188073	0.155368		63.6	0.103026	0.0799171		63.6	0.056164	0.041887		63.6	0.041404	0.0229597		63.6	0.0247004	0.0107797
	63.8	0.51818	0.506661		63.8	0.290889	0.276427		63.8	0.156713	0.146721		63.8	0.073883	0.0726799		63.8	0.0551441	0.0384496		63.8	0.0270602	0.0175836			63.8	0.311782	0.292793		63.8	0.188613	0.155822		63.8	0.103541	0.0801591		63.8	0.0567155	0.0420162		63.8	0.0418459	0.0230312		63.8	0.0248174	0.0108134
	64	0.519862	0.507971		64	0.291751	0.277215		64	0.15744	0.14716		64	0.0743199	0.0729024		64	0.0553997	0.0385686		64	0.026866	0.0176384			64	0.312889	0.293584		64	0.18939	0.156275		64	0.104285	0.0804011		64	0.0572965	0.0421453		64	0.0425222	0.0231026		64	0.025087	0.0108471
	64.2	0.521123	0.509279		64.2	0.292385	0.278002		64.2	0.157851	0.147599		64.2	0.0743963	0.0731248		64.2	0.0555563	0.0386877		64.2	0.0270722	0.0176931			64.2	0.313325	0.294374		64.2	0.189554	0.156729		64.2	0.104283	0.080643		64.2	0.056897	0.0422745		64.2	0.0423309	0.023174		64.2	0.0247033	0.0108808
	64.4	0.522044	0.510586		64.4	0.29317	0.278789		64.4	0.158069	0.148037		64.4	0.0742989	0.0733472		64.4	0.0553834	0.0388068		64.4	0.0267746	0.0177479			64.4	0.314364	0.295163		64.4	0.190067	0.157182		64.4	0.104432	0.0808849		64.4	0.0567962	0.0424036		64.4	0.0427459	0.0232455		64.4	0.0243595	0.0109145
	64.6	0.523644	0.511891		64.6	0.294226	0.279576		64.6	0.159155	0.148475		64.6	0.0747837	0.0735696		64.6	0.0553283	0.0389259		64.6	0.0266777	0.0178027			64.6	0.315689	0.295952		64.6	0.190509	0.157634		64.6	0.104838	0.0811267		64.6	0.0573889	0.0425327		64.6	0.0424936	0.0233169		64.6	0.0238677	0.0109482
	64.8	0.524987	0.513194		64.8	0.295869	0.280362		64.8	0.159463	0.148914		64.8	0.0753471	0.073792		64.8	0.0552058	0.0390449		64.8	0.0268438	0.0178575			64.8	0.316252	0.29674		64.8	0.191065	0.158087		64.8	0.104956	0.0813684		64.8	0.0578745	0.0426618		64.8	0.042349	0.0233883		64.8	0.0241346	0.0109819
	65	0.526573	0.514497		65	0.297482	0.281147		65	0.159954	0.149352		65	0.0758764	0.0740143		65	0.0553781	0.039164		65	0.026688	0.0179122			65	0.316588	0.297528		65	0.191356	0.15854		65	0.10534	0.0816101		65	0.0577129	0.0427909		65	0.0422829	0.0234597		65	0.0238692	0.0110155
	65.2	0.527635	0.515797		65.2	0.298001	0.281933		65.2	0.160092	0.149789		65.2	0.0756905	0.0742366		65.2	0.0548284	0.039283		65.2	0.0263115	0.017967			65.2	0.317311	0.298314		65.2	0.191464	0.158992		65.2	0.105788	0.0818518		65.2	0.0576075	0.0429199		65.2	0.0414553	0.0235311		65.2	0.0231155	0.0110492
	65.4	0.529487	0.517096		65.4	0.298979	0.282717		65.4	0.160671	0.150227		65.4	0.0765421	0.0744589		65.4	0.0556153	0.039402		65.4	0.0266392	0.0180218			65.4	0.318386	0.2991		65.4	0.192176	0.159444		65.4	0.106442	0.0820934		65.4	0.0582886	0.043049		65.4	0.0416308	0.0236026		65.4	0.0234675	0.0110829
	65.6	0.530891	0.518394		65.6	0.299854	0.283501		65.6	0.161011	0.150665		65.6	0.0773908	0.0746811		65.6	0.0557834	0.0395211		65.6	0.0265678	0.0180766			65.6	0.319543	0.299886		65.6	0.193014	0.159896		65.6	0.106989	0.0823349		65.6	0.0589002	0.043178		65.6	0.0417147	0.023674		65.6	0.0233904	0.0111166
	65.8	0.53235	0.51969		65.8	0.300786	0.284285		65.8	0.161975	0.151102		65.8	0.078252	0.0749033		65.8	0.0563481	0.0396401		65.8	0.0265418	0.0181313			65.8	0.320286	0.30067		65.8	0.193096	0.160347		65.8	0.107425	0.0825763		65.8	0.0585953	0.043307		65.8	0.0413363	0.0237454		65.8	0.0229964	0.0111503
	66	0.533786	0.520984		66	0.300795	0.285069		66	0.16311	0.15154		66	0.07864	0.0751254		66	0.0567058	0.0397591		66	0.0270582	0.0181861			66	0.320323	0.301454		66	0.193125	0.160799		66	0.107893	0.0828178		66	0.058749	0.043436		66	0.041062	0.0238167		66	0.0229462	0.0111839
	66.2	0.535266	0.522278		66.2	0.301207	0.285851		66.2	0.163472	0.151977		66.2	0.0787685	0.0753476		66.2	0.056984	0.0398781		66.2	0.0272976	0.0182408			66.2	0.320274	0.302237		66.2	0.192753	0.16125		66.2	0.107574	0.0830591		66.2	0.0582995	0.043565		66.2	0.0404142	0.0238881		66.2	0.0224618	0.0112176
	66.4	0.536641	0.523569		66.4	0.302378	0.286634		66.4	0.164326	0.152414		66.4	0.0794124	0.0755697		66.4	0.0573511	0.0399971		66.4	0.0279599	0.0182956			66.4	0.320975	0.303019		66.4	0.193172	0.161701		66.4	0.108016	0.0833004		66.4	0.0584865	0.043694		66.4	0.0406572	0.0239595		66.4	0.0229232	0.0112513
	66.6	0.538295	0.524859		66.6	0.30369	0.287416		66.6	0.165158	0.152851		66.6	0.0802489	0.0757917		66.6	0.0579157	0.040116		66.6	0.0285001	0.0183504			66.6	0.321945	0.303801		66.6	0.194073	0.162152		66.6	0.108838	0.0835416		66.6	0.0589059	0.0438229		66.6	0.0410338	0.0240309		66.6	0.023735	0.011285
	66.8	0.539435	0.526148		66.8	0.303734	0.288197		66.8	0.165742	0.153288		66.8	0.0801585	0.0760137		66.8	0.0578932	0.040235		66.8	0.0286865	0.0184051			66.8	0.322978	0.304582		66.8	0.19454	0.162602		66.8	0.10873	0.0837828		66.8	0.0593151	0.0439518		66.8	0.0409031	0.0241023		66.8	0.0241998	0.0113187
	67	0.540474	0.527435		67	0.304425	0.288978		67	0.165816	0.153725		67	0.0800609	0.0762357		67	0.0574859	0.040354		67	0.0287107	0.0184599			67	0.323838	0.305362		67	0.195584	0.163053		67	0.109288	0.084024		67	0.0596048	0.0440808		67	0.0414127	0.0241736		67	0.0243726	0.0113523
	67.2	0.54148	0.52872		67.2	0.304875	0.289759		67.2	0.165914	0.154161		67.2	0.0802835	0.0764577		67.2	0.0577648	0.0404729		67.2	0.0289456	0.0185146			67.2	0.324898	0.306142		67.2	0.196863	0.163503		67.2	0.110613	0.084265		67.2	0.0600948	0.0442097		67.2	0.0424105	0.024245		67.2	0.0256474	0.011386
	67.4	0.542436	0.530004		67.4	0.30541	0.290539		67.4	0.165953	0.154598		67.4	0.0802087	0.0766796		67.4	0.057988	0.0405918		67.4	0.0284478	0.0185694			67.4	0.325931	0.306921		67.4	0.197759	0.163953		67.4	0.111504	0.084506		67.4	0.0606872	0.0443385		67.4	0.043298	0.0243164		67.4	0.0260481	0.0114197
	67.6	0.54413	0.531287		67.6	0.306756	0.291319		67.6	0.166632	0.155034		67.6	0.0810877	0.0769015		67.6	0.0582373	0.0407108		67.6	0.0290067	0.0186241			67.6	0.326541	0.307699		67.6	0.197199	0.164402		67.6	0.111764	0.084747		67.6	0.060615	0.0444674		67.6	0.0436462	0.0243877		67.6	0.0261259	0.0114533
	67.8	0.545411	0.532568		67.8	0.308174	0.292098		67.8	0.167247	0.15547		67.8	0.0817654	0.0771234		67.8	0.0586305	0.0408297		67.8	0.0296088	0.0186789			67.8	0.327131	0.308476		67.8	0.197818	0.164852		67.8	0.112376	0.0849879		67.8	0.0611984	0.0445963		67.8	0.0437042	0.0244591		67.8	0.0265751	0.011487
	68	0.546132	0.533847		68	0.308281	0.292877		68	0.167419	0.155906		68	0.0817456	0.0773452		68	0.0583447	0.0409486		68	0.0293479	0.0187336			68	0.328833	0.309253		68	0.199208	0.165301		68	0.113336	0.0852287		68	0.0616107	0.0447251		68	0.0441145	0.0245304		68	0.0267969	0.0115207
	68.2	0.54727	0.535125		68.2	0.30898	0.293655		68.2	0.167352	0.156342		68.2	0.0816197	0.077567		68.2	0.0583312	0.0410675		68.2	0.0292699	0.0187883			68.2	0.329638	0.310029		68.2	0.199582	0.16575		68.2	0.113465	0.0854695		68.2	0.0612	0.0448539		68.2	0.0440515	0.0246018		68.2	0.0268424	0.0115543
	68.4	0.548457	0.536402		68.4	0.309885	0.294433		68.4	0.167562	0.156778		68.4	0.0816109	0.0777888		68.4	0.0577151	0.0411864		68.4	0.0282294	0.0188431			68.4	0.330325	0.310804		68.4	0.200252	0.166199		68.4	0.113503	0.0857103		68.4	0.0612297	0.0449827		68.4	0.0438915	0.0246731		68.4	0.0261912	0.011588
	68.6	0.549446	0.537677		68.6	0.31028	0.29521		68.6	0.167408	0.157214		68.6	0.0814449	0.0780105		68.6	0.0570423	0.0413053		68.6	0.0274893	0.0188978			68.6	0.331514	0.311579		68.6	0.201138	0.166648		68.6	0.113411	0.0859509		68.6	0.0615709	0.0451115		68.6	0.0441051	0.0247444		68.6	0.026452	0.0116217
	68.8	0.550481	0.53895		68.8	0.311287	0.295987		68.8	0.167187	0.15765		68.8	0.0810518	0.0782322		68.8	0.0567071	0.0414242		68.8	0.0270695	0.0189526			68.8	0.331797	0.312353		68.8	0.201585	0.167097		68.8	0.113382	0.0861916		68.8	0.0616256	0.0452403		68.8	0.0435211	0.0248158		68.8	0.0261953	0.0116553
	69	0.551657	0.540222		69	0.311573	0.296763		69	0.167361	0.158085		69	0.0805166	0.0784539		69	0.0564487	0.041543		69	0.0268174	0.0190073			69	0.333207	0.313126		69	0.202291	0.167545		69	0.113798	0.0864321		69	0.0616518	0.0453691		69	0.0434513	0.0248871		69	0.0257712	0.011689
	69.2	0.552802	0.541493		69.2	0.311943	0.29754		69.2	0.167315	0.15852		69.2	0.0800565	0.0786755		69.2	0.0559234	0.0416619		69.2	0.0264651	0.019062			69.2	0.334144	0.313899		69.2	0.202517	0.167993		69.2	0.113634	0.0866726		69.2	0.0617179	0.0454978		69.2	0.0430635	0.0249584		69.2	0.0257925	0.0117226
	69.4	0.554121	0.542762		69.4	0.313045	0.298315		69.4	0.167452	0.158956		69.4	0.0802199	0.0788971		69.4	0.056182	0.0417808		69.4	0.0266313	0.0191167			69.4	0.334352	0.314671		69.4	0.203222	0.168441		69.4	0.113095	0.0869131		69.4	0.0613837	0.0456266		69.4	0.0430828	0.0250297		69.4	0.0263053	0.0117563
	69.6	0.555307	0.54403		69.6	0.313881	0.29909		69.6	0.167675	0.159391		69.6	0.0799043	0.0791187		69.6	0.0564464	0.0418996		69.6	0.0263723	0.0191715			69.6	0.335057	0.315442		69.6	0.203514	0.168889		69.6	0.112879	0.0871535		69.6	0.0614063	0.0457553		69.6	0.0430862	0.025101		69.6	0.0265003	0.01179
	69.8	0.556707	0.545296		69.8	0.314851	0.299865		69.8	0.168472	0.159826		69.8	0.0801382	0.0793402		69.8	0.0568187	0.0420184		69.8	0.0266257	0.0192262			69.8	0.335322	0.316212		69.8	0.203401	0.169336		69.8	0.112636	0.0873938		69.8	0.0605739	0.045884		69.8	0.0426329	0.0251723		69.8	0.0267351	0.0118236
	70	0.557989	0.54656		70	0.315478	0.300639		70	0.16936	0.16026		70	0.0804081	0.0795617		70	0.0570297	0.0421373		70	0.0269346	0.0192809			70	0.33515	0.316982		70	0.202967	0.169783		70	0.111785	0.0876341		70	0.0598482	0.0460126		70	0.0420657	0.0252436		70	0.0265568	0.0118573
	70.2	0.558941	0.547824		70.2	0.316464	0.301413		70.2	0.169642	0.160695		70.2	0.0801631	0.0797832		70.2	0.0569343	0.0422561		70.2	0.0267374	0.0193356			70.2	0.335631	0.317751		70.2	0.203068	0.17023		70.2	0.111444	0.0878743		70.2	0.0601008	0.0461413		70.2	0.0421213	0.0253149		70.2	0.0260444	0.0118909
	70.4	0.560347	0.549085		70.4	0.317896	0.302186		70.4	0.170487	0.16113		70.4	0.0807745	0.0800046		70.4	0.0568713	0.0423749		70.4	0.0267301	0.0193904			70.4	0.336954	0.318519		70.4	0.203804	0.170677		70.4	0.11212	0.0881145		70.4	0.0610104	0.04627		70.4	0.0428049	0.0253862		70.4	0.0265349	0.0119246
	70.6	0.562155	0.550346		70.6	0.318587	0.302959		70.6	0.171148	0.161564		70.6	0.080747	0.0802261		70.6	0.0570745	0.0424937		70.6	0.0262419	0.0194451			70.6	0.338015	0.319287		70.6	0.204108	0.171124		70.6	0.112808	0.0883546		70.6	0.0619868	0.0463986		70.6	0.0429875	0.0254575		70.6	0.0270199	0.0119582
	70.8	0.563072	0.551604		70.8	0.318858	0.303731		70.8	0.171775	0.161998		70.8	0.0807401	0.0804474		70.8	0.0570304	0.0426125		70.8	0.0265784	0.0194998			70.8	0.339111	0.320054		70.8	0.204657	0.17157		70.8	0.113155	0.0885947		70.8	0.0628832	0.0465272		70.8	0.0434879	0.0255288		70.8	0.0272155	0.0119919
	71	0.564355	0.552862		71	0.3201	0.304503		71	0.171919	0.162433		71	0.081294	0.0806688		71	0.0571159	0.0427312		71	0.0267829	0.0195545			71	0.339593	0.32082		71	0.205265	0.172017		71	0.113649	0.0888347		71	0.0629441	0.0466558		71	0.044198	0.0256		71	0.0268152	0.0120255
	71.2	0.565592	0.554117		71.2	0.320536	0.305275		71.2	0.172386	0.162867		71.2	0.0821131	0.0808901		71.2	0.057497	0.04285		71.2	0.0269313	0.0196092			71.2	0.340486	0.321586		71.2	0.205739	0.172463		71.2	0.11432	0.0890746		71.2	0.0634037	0.0467844		71.2	0.0448879	0.0256713		71.2	0.0273151	0.0120592
	71.4	0.56705	0.555372		71.4	0.321391	0.306046		71.4	0.173283	0.163301		71.4	0.0824362	0.0811113		71.4	0.0577408	0.0429688		71.4	0.0270366	0.0196639			71.4	0.340585	0.32235		71.4	0.205486	0.172909		71.4	0.114482	0.0893145		71.4	0.0631303	0.046913		71.4	0.0448778	0.0257426		71.4	0.0267298	0.0120928
	71.6	0.568994	0.556625		71.6	0.323052	0.306816		71.6	0.174932	0.163734		71.6	0.0842045	0.0813326		71.6	0.0583349	0.0430875		71.6	0.0279774	0.0197186			71.6	0.340575	0.323115		71.6	0.205257	0.173354		71.6	0.114818	0.0895543		71.6	0.062508	0.0470415		71.6	0.0448101	0.0258138		71.6	0.0269822	0.0121264
	71.8	0.570155	0.557876		71.8	0.323946	0.307586		71.8	0.175405	0.164168		71.8	0.0844756	0.0815538		71.8	0.0582232	0.0432063		71.8	0.0283767	0.0197733			71.8	0.341151	0.323878		71.8	0.205861	0.1738		71.8	0.11536	0.0897941		71.8	0.0622326	0.0471701		71.8	0.0446964	0.0258851		71.8	0.0270057	0.0121601
	72	0.571977	0.559126		72	0.324693	0.308356		72	0.175943	0.164602		72	0.0845524	0.081775		72	0.0580303	0.043325		72	0.0282533	0.019828			72	0.342233	0.324641		72	0.206892	0.174245		72	0.11587	0.0900338		72	0.0621604	0.0472986		72	0.0448092	0.0259563		72	0.0269134	0.0121937
	72.2	0.573699	0.560374		72.2	0.325278	0.309125		72.2	0.176484	0.165035		72.2	0.0852304	0.0819961		72.2	0.0584684	0.0434437		72.2	0.0280583	0.0198827			72.2	0.342902	0.325403		72.2	0.206995	0.17469		72.2	0.115994	0.0902735		72.2	0.0621896	0.0474271		72.2	0.0452676	0.0260276		72.2	0.0270567	0.0122274
	72.4	0.57513	0.561621		72.4	0.326022	0.309894		72.4	0.176682	0.165468		72.4	0.085462	0.0822172		72.4	0.0584367	0.0435625		72.4	0.0276486	0.0199374			72.4	0.343289	0.326164		72.4	0.207428	0.175135		72.4	0.115987	0.0905131		72.4	0.0622806	0.0475556		72.4	0.0451718	0.0260988		72.4	0.0266146	0.012261
	72.6	0.575704	0.562867		72.6	0.32647	0.310662		72.6	0.176372	0.165901		72.6	0.08529	0.0824383		72.6	0.0586034	0.0436812		72.6	0.0275343	0.0199921			72.6	0.344092	0.326925		72.6	0.208233	0.175579		72.6	0.116452	0.0907526		72.6	0.0623713	0.0476841		72.6	0.0455133	0.0261701		72.6	0.0268596	0.0122946
	72.8	0.576909	0.564111		72.8	0.327091	0.31143		72.8	0.17649	0.166334		72.8	0.0853169	0.0826594		72.8	0.0587917	0.0437999		72.8	0.027222	0.0200468			72.8	0.344551	0.327685		72.8	0.208757	0.176024		72.8	0.116682	0.0909921		72.8	0.062557	0.0478126		72.8	0.0450134	0.0262413		72.8	0.0267679	0.0123283
	73	0.578353	0.565354		73	0.327824	0.312198		73	0.176823	0.166767		73	0.0857248	0.0828804		73	0.0592468	0.0439186		73	0.0280518	0.0201015			73	0.345269	0.328444		73	0.208999	0.176468		73	0.116331	0.0912316		73	0.0623153	0.047941		73	0.0449683	0.0263125		73	0.0266055	0.0123619
	73.2	0.580221	0.566595		73.2	0.328707	0.312965		73.2	0.177435	0.1672		73.2	0.0862011	0.0831014		73.2	0.059943	0.0440372		73.2	0.0286923	0.0201562			73.2	0.345381	0.329203		73.2	0.208904	0.176912		73.2	0.115852	0.0914709		73.2	0.0615478	0.0480694		73.2	0.044724	0.0263838		73.2	0.0268193	0.0123955
	73.4	0.581509	0.567835		73.4	0.329837	0.313731		73.4	0.177583	0.167633		73.4	0.0867548	0.0833223		73.4	0.0604364	0.0441559		73.4	0.0290565	0.0202109			73.4	0.345386	0.329961		73.4	0.209091	0.177356		73.4	0.11538	0.0917103		73.4	0.0612242	0.0481978		73.4	0.0442106	0.026455		73.4	0.0267851	0.0124292
	73.6	0.583203	0.569073		73.6	0.330769	0.314497		73.6	0.178436	0.168065		73.6	0.0870533	0.0835432		73.6	0.061249	0.0442746		73.6	0.0295547	0.0202656			73.6	0.346458	0.330718		73.6	0.209067	0.1778		73.6	0.115756	0.0919495		73.6	0.0614674	0.0483262		73.6	0.0441516	0.0265262		73.6	0.0265893	0.0124628
	73.8	0.584825	0.57031		73.8	0.332615	0.315263		73.8	0.178839	0.168498		73.8	0.0880808	0.0837641		73.8	0.061688	0.0443932		73.8	0.0303074	0.0203202			73.8	0.346699	0.331475		73.8	0.209241	0.178243		73.8	0.116053	0.0921887		73.8	0.0609556	0.0484546		73.8	0.0437838	0.0265974		73.8	0.0261116	0.0124964
	74	0.586159	0.571545		74	0.333954	0.316028		74	0.179783	0.16893		74	0.0879714	0.0839849		74	0.061982	0.0445119		74	0.0304939	0.0203749			74	0.347706	0.33223		74	0.209282	0.178686		74	0.116216	0.0924279		74	0.061226	0.048583		74	0.0434478	0.0266686		74	0.0257004	0.0125301
	74.2	0.587647	0.572779		74.2	0.334811	0.316793		74.2	0.18005	0.169362		74.2	0.0880446	0.0842058		74.2	0.0619797	0.0446305		74.2	0.0302923	0.0204296			74.2	0.348637	0.332986		74.2	0.209672	0.179129		74.2	0.116622	0.092667		74.2	0.0617114	0.0487113		74.2	0.0439779	0.0267398		74.2	0.0252876	0.0125637
	74.4	0.588987	0.574012		74.4	0.335858	0.317557		74.4	0.180868	0.169794		74.4	0.0885277	0.0844265		74.4	0.0619949	0.0447491		74.4	0.0302893	0.0204843			74.4	0.349203	0.33374		74.4	0.210039	0.179572		74.4	0.117153	0.092906		74.4	0.0618053	0.0488397		74.4	0.04365	0.026811		74.4	0.0253087	0.0125973
	74.6	0.589702	0.575243		74.6	0.33652	0.318321		74.6	0.180812	0.170226		74.6	0.0885042	0.0846473		74.6	0.0619374	0.0448678		74.6	0.0303925	0.0205389			74.6	0.34985	0.334494		74.6	0.210421	0.180014		74.6	0.117473	0.093145		74.6	0.0619849	0.048968		74.6	0.0434778	0.0268822		74.6	0.0253654	0.0126309
	74.8	0.590551	0.576473		74.8	0.337534	0.319084		74.8	0.181042	0.170658		74.8	0.088504	0.084868		74.8	0.0616653	0.0449864		74.8	0.0310488	0.0205936			74.8	0.350952	0.335247		74.8	0.21175	0.180457		74.8	0.117957	0.093384		74.8	0.0623778	0.0490963		74.8	0.0441395	0.0269534		74.8	0.0255862	0.0126646
	75	0.592242	0.577701		75	0.338818	0.319847		75	0.181669	0.171089		75	0.0890872	0.0850887		75	0.0616063	0.045105		75	0.0312684	0.0206483			75	0.350893	0.335999		75	0.212205	0.180899		75	0.118095	0.0936228		75	0.0621243	0.0492246		75	0.0438109	0.0270246		75	0.0253221	0.0126982
	75.2	0.593226	0.578928		75.2	0.338981	0.32061		75.2	0.182477	0.171521		75.2	0.0891716	0.0853094		75.2	0.061403	0.0452236		75.2	0.0311466	0.020703			75.2	0.352105	0.336751		75.2	0.212581	0.181341		75.2	0.11837	0.0938617		75.2	0.0625292	0.0493529		75.2	0.0439785	0.0270957		75.2	0.0259044	0.0127318
	75.4	0.594498	0.580153		75.4	0.340212	0.321372		75.4	0.183565	0.171952		75.4	0.0892857	0.08553		75.4	0.0619646	0.0453422		75.4	0.0317011	0.0207576			75.4	0.352585	0.337502		75.4	0.213351	0.181783		75.4	0.118771	0.0941004		75.4	0.0625732	0.0494811		75.4	0.0441071	0.0271669		75.4	0.0262845	0.0127654
	75.6	0.595541	0.581377		75.6	0.341174	0.322134		75.6	0.184098	0.172384		75.6	0.0902329	0.0857506		75.6	0.0621722	0.0454607		75.6	0.0318122	0.0208123			75.6	0.352972	0.338253		75.6	0.213652	0.182224		75.6	0.118435	0.0943391		75.6	0.0624877	0.0496094		75.6	0.0443281	0.0272381		75.6	0.0262226	0.012799
	75.8	0.596905	0.5826		75.8	0.341562	0.322895		75.8	0.184208	0.172815		75.8	0.0896714	0.0859711		75.8	0.0617788	0.0455793		75.8	0.0315645	0.0208669			75.8	0.353527	0.339002		75.8	0.214367	0.182666		75.8	0.118313	0.0945778		75.8	0.0621741	0.0497376		75.8	0.0443391	0.0273092		75.8	0.0262675	0.0128327
	76	0.59829	0.583821		76	0.342277	0.323656		76	0.184671	0.173246		76	0.0897714	0.0861916		76	0.0620549	0.0456978		76	0.0308833	0.0209216			76	0.354474	0.339751		76	0.215016	0.183107		76	0.11832	0.0948164		76	0.0627218	0.0498658		76	0.0445847	0.0273804		76	0.0264441	0.0128663
	76.2	0.599445	0.58504		76.2	0.342196	0.324416		76.2	0.184631	0.173677		76.2	0.0902354	0.0864121		76.2	0.0623545	0.0458164		76.2	0.0300514	0.0209763			76.2	0.356399	0.3405		76.2	0.215768	0.183548		76.2	0.118792	0.0950549		76.2	0.0637569	0.049994		76.2	0.0457047	0.0274515		76.2	0.0269603	0.0128999
	76.4	0.60052	0.586259		76.4	0.342726	0.325176		76.4	0.184617	0.174107		76.4	0.0902627	0.0866326		76.4	0.0625813	0.0459349		76.4	0.0297475	0.0210309			76.4	0.356868	0.341248		76.4	0.216422	0.183989		76.4	0.118889	0.0952934		76.4	0.0640553	0.0501222		76.4	0.0459506	0.0275227		76.4	0.0265646	0.0129335
	76.6	0.601366	0.587475		76.6	0.342975	0.325935		76.6	0.184614	0.174538		76.6	0.0901167	0.086853		76.6	0.0623283	0.0460535		76.6	0.0289199	0.0210856			76.6	0.358129	0.341995		76.6	0.21709	0.184429		76.6	0.11955	0.0955318		76.6	0.0647334	0.0502504		76.6	0.0462133	0.0275938		76.6	0.0268306	0.0129671
	76.8	0.60313	0.588691		76.8	0.343495	0.326694		76.8	0.185574	0.174969		76.8	0.090437	0.0870734		76.8	0.0624336	0.046172		76.8	0.0290249	0.0211402			76.8	0.359373	0.342741		76.8	0.217712	0.18487		76.8	0.120112	0.0957702		76.8	0.0653022	0.0503785		76.8	0.0462499	0.027665		76.8	0.0268387	0.0130007
	77	0.604558	0.589905		77	0.344475	0.327452		77	0.186134	0.175399		77	0.090769	0.0872938		77	0.0626832	0.0462905		77	0.0295252	0.0211949			77	0.360685	0.343486		77	0.218477	0.18531		77	0.120675	0.0960085		77	0.0656265	0.0505066		77	0.0466105	0.0277361		77	0.0267962	0.0130343
	77.2	0.605926	0.591117		77.2	0.345119	0.32821		77.2	0.186463	0.175829		77.2	0.0911977	0.0875141		77.2	0.0630703	0.046409		77.2	0.0297997	0.0212495			77.2	0.361921	0.344231		77.2	0.219661	0.18575		77.2	0.121768	0.0962468		77.2	0.0663336	0.0506348		77.2	0.0471992	0.0278072		77.2	0.0267502	0.0130679
	77.4	0.606844	0.592328		77.4	0.345835	0.328968		77.4	0.186312	0.176259		77.4	0.0912966	0.0877344		77.4	0.0628452	0.0465275		77.4	0.0295163	0.0213042			77.4	0.362761	0.344976		77.4	0.220113	0.186189		77.4	0.122402	0.096485		77.4	0.0666519	0.0507629		77.4	0.0471367	0.0278784		77.4	0.0269016	0.0131015
	77.6	0.607884	0.593538		77.6	0.346459	0.329725		77.6	0.186329	0.176689		77.6	0.0917344	0.0879547		77.6	0.0631348	0.046646		77.6	0.0293394	0.0213588			77.6	0.363529	0.345719		77.6	0.220661	0.186629		77.6	0.123165	0.0967232		77.6	0.0669603	0.050891		77.6	0.0471667	0.0279495		77.6	0.0267766	0.0131351
	77.8	0.609298	0.594746		77.8	0.347843	0.330482		77.8	0.186659	0.177119		77.8	0.091643	0.0881749		77.8	0.0630372	0.0467645		77.8	0.0294737	0.0214134			77.8	0.363941	0.346462		77.8	0.221363	0.187068		77.8	0.123216	0.0969613		77.8	0.0664231	0.051019		77.8	0.0470763	0.0280206		77.8	0.0266373	0.0131688
	78	0.610233	0.595953		78	0.348523	0.331238		78	0.187697	0.177549		78	0.0916881	0.0883951		78	0.0629634	0.0468829		78	0.0294984	0.0214681			78	0.365166	0.347205		78	0.22244	0.187507		78	0.123655	0.0971993		78	0.0673902	0.0511471		78	0.0472947	0.0280917		78	0.0265988	0.0132024
	78.2	0.611439	0.597159		78.2	0.349479	0.331994		78.2	0.18817	0.177978		78.2	0.0922948	0.0886153		78.2	0.0632006	0.0470014		78.2	0.0296084	0.0215227			78.2	0.365861	0.347946		78.2	0.222771	0.187946		78.2	0.123937	0.0974373		78.2	0.0678476	0.0512751		78.2	0.0477287	0.0281628		78.2	0.0267353	0.013236
	78.4	0.61214	0.598363		78.4	0.350211	0.33275		78.4	0.188525	0.178408		78.4	0.0924308	0.0888354		78.4	0.0632026	0.0471198		78.4	0.0299006	0.0215774			78.4	0.366172	0.348687		78.4	0.22321	0.188385		78.4	0.12439	0.0976752		78.4	0.0677534	0.0514031		78.4	0.0473241	0.0282339		78.4	0.0265155	0.0132696
	78.6	0.61336	0.599565		78.6	0.351286	0.333504		78.6	0.188615	0.178837		78.6	0.0926735	0.0890555		78.6	0.0632688	0.0472383		78.6	0.0306187	0.021632			78.6	0.36691	0.349427		78.6	0.223657	0.188824		78.6	0.124843	0.0979131		78.6	0.0676516	0.0515311		78.6	0.047406	0.028305		78.6	0.0265524	0.0133032
	78.8	0.615207	0.600767		78.8	0.352388	0.334259		78.8	0.189212	0.179267		78.8	0.0928703	0.0892756		78.8	0.0635781	0.0473567		78.8	0.0313278	0.0216866			78.8	0.367203	0.350167		78.8	0.223659	0.189262		78.8	0.124425	0.0981509		78.8	0.0677528	0.0516591		78.8	0.0469941	0.0283761		78.8	0.0267936	0.0133368
	79	0.616632	0.601967		79	0.35304	0.335013		79	0.189688	0.179696		79	0.0932701	0.0894956		79	0.0639092	0.0474751		79	0.0314291	0.0217412			79	0.367541	0.350906		79	0.223178	0.1897		79	0.124175	0.0983886		79	0.0673584	0.0517871		79	0.0462111	0.0284472		79	0.0263392	0.0133703
	79.2	0.617191	0.603165		79.2	0.353206	0.335767		79.2	0.189662	0.180125		79.2	0.0929708	0.0897156		79.2	0.0636047	0.0475936		79.2	0.0316441	0.0217959			79.2	0.368173	0.351644		79.2	0.223086	0.190138		79.2	0.124097	0.0986264		79.2	0.0672732	0.0519151		79.2	0.0465439	0.0285183		79.2	0.0268048	0.0134039
	79.4	0.61847	0.604362		79.4	0.353717	0.33652		79.4	0.189902	0.180553		79.4	0.0929623	0.0899356		79.4	0.0635611	0.047712		79.4	0.0318767	0.0218505			79.4	0.368523	0.352382		79.4	0.223603	0.190576		79.4	0.124559	0.098864		79.4	0.0670277	0.052043		79.4	0.0466187	0.0285894		79.4	0.0270157	0.0134375
	79.6	0.619061	0.605558		79.6	0.353619	0.337273		79.6	0.189452	0.180982		79.6	0.0924781	0.0901555		79.6	0.0633062	0.0478304		79.6	0.0316045	0.0219051			79.6	0.368896	0.353118		79.6	0.223379	0.191013		79.6	0.123887	0.0991016		79.6	0.0666919	0.052171		79.6	0.0462143	0.0286604		79.6	0.0264422	0.0134711
	79.8	0.620304	0.606752		79.8	0.354208	0.338025		79.8	0.1899	0.181411		79.8	0.0922182	0.0903754		79.8	0.0635004	0.0479488		79.8	0.0315012	0.0219597			79.8	0.369891	0.353855		79.8	0.223597	0.191451		79.8	0.124161	0.0993391		79.8	0.0667411	0.0522989		79.8	0.0462087	0.0287315		79.8	0.0267451	0.0135047
	80	0.621216	0.607945		80	0.354273	0.338777		80	0.189748	0.181839		80	0.092415	0.0905953		80	0.0635805	0.0480671		80	0.0312269	0.0220144			80	0.370644	0.35459		80	0.223994	0.191888		80	0.124801	0.0995766		80	0.0674088	0.0524268		80	0.0467568	0.0288026		80	0.0268508	0.0135383
	80.2	0.622654	0.609136		80.2	0.355012	0.339528		80.2	0.190221	0.182268		80.2	0.0928206	0.0908151		80.2	0.0636411	0.0481855		80.2	0.0313151	0.022069			80.2	0.371442	0.355325		80.2	0.224995	0.192325		80.2	0.125115	0.099814		80.2	0.0677548	0.0525547		80.2	0.047418	0.0288736		80.2	0.0269392	0.0135719
	80.4	0.623627	0.610326		80.4	0.35605	0.340279		80.4	0.190926	0.182696		80.4	0.0929365	0.0910349		80.4	0.0634836	0.0483039		80.4	0.0312732	0.0221236			80.4	0.370998	0.356059		80.4	0.225281	0.192762		80.4	0.125511	0.100051		80.4	0.0677226	0.0526825		80.4	0.0475708	0.0289447		80.4	0.0267925	0.0136055
	80.6	0.624547	0.611515		80.6	0.357472	0.34103		80.6	0.191482	0.183124		80.6	0.0928381	0.0912547		80.6	0.0631168	0.0484222		80.6	0.0309142	0.0221782			80.6	0.37161	0.356793		80.6	0.225603	0.193198		80.6	0.125995	0.100289		80.6	0.0678776	0.0528104		80.6	0.0476243	0.0290157		80.6	0.0270286	0.0136391
	80.8	0.62588	0.612702		80.8	0.358547	0.34178		80.8	0.192485	0.183552		80.8	0.093175	0.0914744		80.8	0.063168	0.0485406		80.8	0.0313306	0.0222328			80.8	0.372628	0.357526		80.8	0.226353	0.193634		80.8	0.126344	0.100526		80.8	0.0681735	0.0529382		80.8	0.0479559	0.0290868		80.8	0.0269631	0.0136727
	81	0.626792	0.613888		81	0.359425	0.34253		81	0.193018	0.18398		81	0.0934601	0.0916942		81	0.0628387	0.0486589		81	0.0311381	0.0222874			81	0.373025	0.358258		81	0.227261	0.194071		81	0.126889	0.100763		81	0.0682724	0.053066		81	0.0487651	0.0291578		81	0.027239	0.0137062
	81.2	0.627445	0.615073		81.2	0.360183	0.343279		81.2	0.193278	0.184408		81.2	0.0938279	0.0919138		81.2	0.0630937	0.0487772		81.2	0.0309531	0.022342			81.2	0.373555	0.35899		81.2	0.227564	0.194506		81.2	0.126832	0.101		81.2	0.0682441	0.0531938		81.2	0.0486971	0.0292289		81.2	0.027189	0.0137398
	81.4	0.628097	0.616256		81.4	0.360785	0.344028		81.4	0.19327	0.184835		81.4	0.0939533	0.0921335		81.4	0.0628495	0.0488955		81.4	0.0302734	0.0223966			81.4	0.374061	0.359721		81.4	0.227467	0.194942		81.4	0.12663	0.101237		81.4	0.0680531	0.0533216		81.4	0.0487418	0.0292999		81.4	0.0271082	0.0137734
	81.6	0.629125	0.617438		81.6	0.361759	0.344776		81.6	0.193956	0.185263		81.6	0.0943469	0.0923531		81.6	0.06302	0.0490139		81.6	0.0303777	0.0224512			81.6	0.374561	0.360451		81.6	0.227584	0.195378		81.6	0.126296	0.101474		81.6	0.0680857	0.0534494		81.6	0.0487739	0.0293709		81.6	0.026419	0.013807
	81.8	0.630626	0.618618		81.8	0.363285	0.345524		81.8	0.194823	0.18569		81.8	0.0945101	0.0925727		81.8	0.0634818	0.0491322		81.8	0.0308825	0.0225058			81.8	0.375742	0.36118		81.8	0.228281	0.195813		81.8	0.126496	0.101711		81.8	0.0684054	0.0535772		81.8	0.0495044	0.0294419		81.8	0.0262334	0.0138406
	82	0.63159	0.619797		82	0.364316	0.346271		82	0.195501	0.186117		82	0.0951651	0.0927922		82	0.0642254	0.0492504		82	0.0310539	0.0225604			82	0.376658	0.361909		82	0.228822	0.196248		82	0.126717	0.101948		82	0.0688698	0.0537049		82	0.0495507	0.029513		82	0.0261313	0.0138741
	82.2	0.633086	0.620975		82.2	0.365768	0.347018		82.2	0.19679	0.186544		82.2	0.0956412	0.0930117		82.2	0.0650069	0.0493687		82.2	0.0310912	0.022615			82.2	0.377957	0.362638		82.2	0.229214	0.196683		82.2	0.127337	0.102185		82.2	0.0695593	0.0538326		82.2	0.0500529	0.029584		82.2	0.0267037	0.0139077
	82.4	0.634271	0.622151		82.4	0.366459	0.347765		82.4	0.197465	0.186971		82.4	0.0959613	0.0932312		82.4	0.0652324	0.049487		82.4	0.0313094	0.0226696			82.4	0.378501	0.363365		82.4	0.229574	0.197118		82.4	0.127371	0.102422		82.4	0.0689949	0.0539603		82.4	0.0494458	0.029655		82.4	0.0260425	0.0139413
	82.6	0.635377	0.623326		82.6	0.367384	0.348511		82.6	0.198207	0.187398		82.6	0.0963275	0.0934507		82.6	0.0656091	0.0496053		82.6	0.0312967	0.0227242			82.6	0.379524	0.364092		82.6	0.230813	0.197552		82.6	0.127761	0.102659		82.6	0.0693655	0.054088		82.6	0.0493464	0.029726		82.6	0.0265107	0.0139749
	82.8	0.636576	0.624499		82.8	0.367678	0.349257		82.8	0.198366	0.187825		82.8	0.0962983	0.0936701		82.8	0.0657677	0.0497235		82.8	0.0307248	0.0227788			82.8	0.380921	0.364818		82.8	0.231091	0.197987		82.8	0.12791	0.102896		82.8	0.0699142	0.0542157		82.8	0.0489117	0.029797		82.8	0.0269575	0.0140084
	83	0.638051	0.625671		83	0.368006	0.350002		83	0.199066	0.188251		83	0.096613	0.0938895		83	0.0658241	0.0498418		83	0.0307585	0.0228334			83	0.382206	0.365544		83	0.232189	0.198421		83	0.128669	0.103132		83	0.0703828	0.0543434		83	0.0485067	0.029868		83	0.0270573	0.014042
	83.2	0.639213	0.626842		83.2	0.368322	0.350747		83.2	0.199195	0.188678		83.2	0.0964425	0.0941088		83.2	0.0657375	0.04996		83.2	0.0315986	0.022888			83.2	0.38298	0.366269		83.2	0.232963	0.198855		83.2	0.129093	0.103369		83.2	0.0706658	0.054471		83.2	0.0485756	0.029939		83.2	0.0276232	0.0140756
	83.4	0.640726	0.628012		83.4	0.369101	0.351491		83.4	0.200048	0.189104		83.4	0.096854	0.0943281		83.4	0.0659853	0.0500782		83.4	0.0320738	0.0229425			83.4	0.383738	0.366993		83.4	0.233528	0.199289		83.4	0.129423	0.103605		83.4	0.0711581	0.0545987		83.4	0.0479004	0.0300099		83.4	0.0272669	0.0141091
	83.6	0.641725	0.62918		83.6	0.369467	0.352235		83.6	0.200135	0.18953		83.6	0.0970065	0.0945474		83.6	0.0660372	0.0501965		83.6	0.0325411	0.0229971			83.6	0.384423	0.367717		83.6	0.2343	0.199722		83.6	0.12928	0.103842		83.6	0.0712355	0.0547263		83.6	0.0478147	0.0300809		83.6	0.0275364	0.0141427
	83.8	0.643255	0.630346		83.8	0.370527	0.352979		83.8	0.200947	0.189957		83.8	0.0978912	0.0947667		83.8	0.0667517	0.0503147		83.8	0.0329687	0.0230517			83.8	0.384945	0.36844		83.8	0.235072	0.200155		83.8	0.129816	0.104078		83.8	0.0712713	0.0548539		83.8	0.0479353	0.0301519		83.8	0.0275094	0.0141763
	84	0.644637	0.631512		84	0.37077	0.353722		84	0.200856	0.190383		84	0.0980269	0.0949859		84	0.066521	0.0504329		84	0.0330054	0.0231063			84	0.38526	0.369162		84	0.236347	0.200589		84	0.130661	0.104315		84	0.0711331	0.0549815		84	0.0482477	0.0302229		84	0.0281624	0.0142098
	84.2	0.646088	0.632675		84.2	0.372051	0.354465		84.2	0.201767	0.190808		84.2	0.0982117	0.0952051		84.2	0.0664682	0.0505511		84.2	0.033107	0.0231608			84.2	0.385321	0.369884		84.2	0.237159	0.201022		84.2	0.131104	0.104551		84.2	0.0707113	0.055109		84.2	0.0482972	0.0302938		84.2	0.0280632	0.0142434
	84.4	0.647379	0.633838		84.4	0.373129	0.355207		84.4	0.202464	0.191234		84.4	0.0986949	0.0954243		84.4	0.0664026	0.0506693		84.4	0.0332295	0.0232154			84.4	0.385569	0.370605		84.4	0.237208	0.201454		84.4	0.131443	0.104787		84.4	0.0703518	0.0552366		84.4	0.0485778	0.0303648		84.4	0.0275887	0.014277
	84.6	0.64896	0.634999		84.6	0.373877	0.355949		84.6	0.203371	0.19166		84.6	0.0991798	0.0956434		84.6	0.0666002	0.0507874		84.6	0.0333299	0.02327			84.6	0.386545	0.371325		84.6	0.237244	0.201887		84.6	0.131143	0.105023		84.6	0.0702366	0.0553641		84.6	0.0486406	0.0304358		84.6	0.0274452	0.0143105
	84.8	0.650439	0.636159		84.8	0.374212	0.35669		84.8	0.203714	0.192085		84.8	0.0993647	0.0958625		84.8	0.0664329	0.0509056		84.8	0.0331308	0.0233246			84.8	0.387462	0.372045		84.8	0.237423	0.202319		84.8	0.131236	0.105259		84.8	0.0701704	0.0554917		84.8	0.0485334	0.0305067		84.8	0.0275671	0.0143441
	85	0.651835	0.637318		85	0.374838	0.357431		85	0.203806	0.19251		85	0.0997395	0.0960815		85	0.0659074	0.0510238		85	0.0328086	0.0233791			85	0.387445	0.372764		85	0.237027	0.202751		85	0.131061	0.105496		85	0.0695213	0.0556192		85	0.0482878	0.0305777		85	0.0269038	0.0143776
	85.2	0.652791	0.638475		85.2	0.375779	0.358172		85.2	0.20344	0.192936		85.2	0.0997685	0.0963006		85.2	0.0663542	0.0511419		85.2	0.0324543	0.0234337			85.2	0.387911	0.373482		85.2	0.236206	0.203183		85.2	0.13045	0.105732		85.2	0.0689669	0.0557467		85.2	0.0478972	0.0306486		85.2	0.0269744	0.0144112
	85.4	0.654096	0.639631		85.4	0.376231	0.358912		85.4	0.203746	0.193361		85.4	0.0998869	0.0965196		85.4	0.0664259	0.05126		85.4	0.0324047	0.0234882			85.4	0.387552	0.3742		85.4	0.235525	0.203615		85.4	0.130205	0.105968		85.4	0.0688745	0.0558741		85.4	0.0479946	0.0307195		85.4	0.0262045	0.0144447
	85.6	0.655018	0.640785		85.6	0.377288	0.359651		85.6	0.204433	0.193786		85.6	0.0996811	0.0967385		85.6	0.0665977	0.0513782		85.6	0.032318	0.0235428			85.6	0.38777	0.374917		85.6	0.235112	0.204047		85.6	0.130148	0.106204		85.6	0.068456	0.0560016		85.6	0.0473934	0.0307905		85.6	0.0259689	0.0144783
	85.8	0.655952	0.641938		85.8	0.378422	0.360391		85.8	0.203955	0.194211		85.8	0.0995211	0.0969575		85.8	0.0671464	0.0514963		85.8	0.0318719	0.0235974			85.8	0.388661	0.375634		85.8	0.235332	0.204478		85.8	0.130348	0.106439		85.8	0.0687906	0.0561291		85.8	0.0475956	0.0308614		85.8	0.026315	0.0145119
	86	0.656814	0.64309		86	0.379249	0.361129		86	0.204542	0.194635		86	0.0994925	0.0971764		86	0.0674381	0.0516144		86	0.0315406	0.0236519			86	0.38922	0.376349		86	0.235604	0.204909		86	0.130474	0.106675		86	0.068811	0.0562565		86	0.0474052	0.0309323		86	0.0263656	0.0145454
	86.2	0.657675	0.64424		86.2	0.380106	0.361868		86.2	0.205118	0.19506		86.2	0.0993261	0.0973952		86.2	0.0673612	0.0517325		86.2	0.0309818	0.0237065			86.2	0.390424	0.377064		86.2	0.236386	0.20534		86.2	0.131013	0.106911		86.2	0.0702318	0.0563839		86.2	0.0478155	0.0310032		86.2	0.026813	0.014579
	86.4	0.658584	0.645389		86.4	0.380628	0.362606		86.4	0.205482	0.195484		86.4	0.0991916	0.0976141		86.4	0.0673587	0.0518506		86.4	0.0308244	0.023761			86.4	0.391168	0.377779		86.4	0.237559	0.205771		86.4	0.13105	0.107147		86.4	0.0705184	0.0565113		86.4	0.047361	0.0310742		86.4	0.026532	0.0146125
	86.6	0.659153	0.646537		86.6	0.38142	0.363343		86.6	0.205337	0.195909		86.6	0.099274	0.0978329		86.6	0.0673422	0.0519687		86.6	0.0303164	0.0238156			86.6	0.39217	0.378493		86.6	0.238929	0.206201		86.6	0.131428	0.107382		86.6	0.0713538	0.0566387		86.6	0.0475998	0.0311451		86.6	0.026627	0.0146461
	86.8	0.660076	0.647684		86.8	0.382089	0.36408		86.8	0.205075	0.196333		86.8	0.0993907	0.0980516		86.8	0.0675407	0.0520868		86.8	0.0299654	0.0238701			86.8	0.393445	0.379206		86.8	0.2395	0.206632		86.8	0.131901	0.107618		86.8	0.0723055	0.0567661		86.8	0.0475059	0.031216		86.8	0.0269325	0.0146796
	87	0.661397	0.648829		87	0.383489	0.364817		87	0.20599	0.196757		87	0.0996892	0.0982704		87	0.067876	0.0522049		87	0.0310682	0.0239247			87	0.394116	0.379919		87	0.240361	0.207062		87	0.132112	0.107853		87	0.072769	0.0568934		87	0.0476505	0.0312869		87	0.0267655	0.0147131
	87.2	0.662505	0.649972		87.2	0.384583	0.365553		87.2	0.206588	0.197181		87.2	0.0999118	0.0984891		87.2	0.0682483	0.0523229		87.2	0.0318239	0.0239792			87.2	0.394989	0.38063		87.2	0.240734	0.207492		87.2	0.132413	0.108089		87.2	0.0729967	0.0570207		87.2	0.0480228	0.0313578		87.2	0.026729	0.0147467
	87.4	0.663582	0.651115		87.4	0.3858	0.366289		87.4	0.207362	0.197605		87.4	0.100008	0.0987077		87.4	0.0683493	0.052441		87.4	0.0319022	0.0240337			87.4	0.395825	0.381342		87.4	0.241503	0.207922		87.4	0.133014	0.108324		87.4	0.0738117	0.0571481		87.4	0.0485578	0.0314287		87.4	0.0267925	0.0147802
	87.6	0.664512	0.652256		87.6	0.386503	0.367024		87.6	0.207356	0.198029		87.6	0.10026	0.0989264		87.6	0.0682378	0.052559		87.6	0.0323377	0.0240883			87.6	0.396706	0.382052		87.6	0.241886	0.208351		87.6	0.132997	0.10856		87.6	0.0733374	0.0572754		87.6	0.0486929	0.0314996		87.6	0.0264106	0.0148138
	87.8	0.66595	0.653395		87.8	0.387396	0.367759		87.8	0.207709	0.198452		87.8	0.100806	0.099145		87.8	0.0686773	0.052677		87.8	0.0327668	0.0241428			87.8	0.397923	0.382762		87.8	0.242628	0.208781		87.8	0.13424	0.108795		87.8	0.0736542	0.0574027		87.8	0.0492724	0.0315704		87.8	0.0263665	0.0148473
	88	0.667145	0.654534		88	0.388116	0.368493		88	0.207488	0.198876		88	0.100827	0.0993636		88	0.0685006	0.0527951		88	0.0328425	0.0241974			88	0.398789	0.383472		88	0.243536	0.20921		88	0.135243	0.10903		88	0.0741225	0.0575299		88	0.0500554	0.0316413		88	0.0270902	0.0148808
	88.2	0.667885	0.655671		88.2	0.388575	0.369227		88.2	0.208301	0.199299		88.2	0.101349	0.0995821		88.2	0.0680076	0.0529131		88.2	0.033262	0.0242519			88.2	0.4	0.38418		88.2	0.244045	0.209639		88.2	0.13588	0.109266		88.2	0.0743733	0.0576572		88.2	0.0503632	0.0317122		88.2	0.0271694	0.0149144
	88.4	0.66972	0.656807		88.4	0.390026	0.369961		88.4	0.209286	0.199722		88.4	0.102744	0.0998006		88.4	0.0683621	0.0530311		88.4	0.0341397	0.0243064			88.4	0.400631	0.384888		88.4	0.243992	0.210068		88.4	0.135596	0.109501		88.4	0.0744801	0.0577844		88.4	0.05046	0.0317831		88.4	0.0268284	0.0149479
	88.6	0.671361	0.657941		88.6	0.390532	0.370694		88.6	0.210176	0.200145		88.6	0.103257	0.100019		88.6	0.0688632	0.0531491		88.6	0.0346097	0.0243609			88.6	0.401369	0.385596		88.6	0.243693	0.210496		88.6	0.135281	0.109736		88.6	0.0748512	0.0579117		88.6	0.0501169	0.0318539		88.6	0.0270799	0.0149815
	88.8	0.672988	0.659074		88.8	0.391575	0.371427		88.8	0.211029	0.200568		88.8	0.103806	0.100238		88.8	0.0693914	0.0532671		88.8	0.0348847	0.0244155			88.8	0.40172	0.386303		88.8	0.243945	0.210925		88.8	0.135582	0.109971		88.8	0.0748957	0.0580389		88.8	0.0498672	0.0319248		88.8	0.0271265	0.015015
	89	0.674796	0.660206		89	0.392102	0.372159		89	0.211918	0.200991		89	0.104395	0.100456		89	0.0695938	0.0533851		89	0.0349393	0.02447			89	0.401513	0.387009		89	0.243407	0.211353		89	0.135108	0.110206		89	0.0744977	0.0581661		89	0.0495619	0.0319956		89	0.0271609	0.0150485
	89.2	0.675534	0.661336		89.2	0.392417	0.372891		89.2	0.212296	0.201414		89.2	0.104165	0.100674		89.2	0.0697658	0.053503		89.2	0.0342409	0.0245245			89.2	0.401428	0.387714		89.2	0.243183	0.211781		89.2	0.135181	0.110441		89.2	0.0742969	0.0582933		89.2	0.0497062	0.0320665		89.2	0.0274717	0.0150821
	89.4	0.677471	0.662465		89.4	0.392895	0.373623		89.4	0.213482	0.201837		89.4	0.1048	0.100893		89.4	0.0705253	0.053621		89.4	0.0348552	0.024579			89.4	0.40098	0.388419		89.4	0.243061	0.212209		89.4	0.135166	0.110676		89.4	0.0740444	0.0584204		89.4	0.0488964	0.0321373		89.4	0.0278182	0.0151156
	89.6	0.678684	0.663593		89.6	0.394425	0.374354		89.6	0.213826	0.202259		89.6	0.105545	0.101111		89.6	0.0710477	0.053739		89.6	0.0346972	0.0246336			89.6	0.401327	0.389123		89.6	0.243587	0.212636		89.6	0.135299	0.11091		89.6	0.0737308	0.0585476		89.6	0.0483774	0.0322082		89.6	0.0279753	0.0151491
	89.8	0.679695	0.664719		89.8	0.394882	0.375084		89.8	0.213766	0.202681		89.8	0.105269	0.101329		89.8	0.0712388	0.0538569		89.8	0.0343448	0.0246881			89.8	0.402169	0.389827		89.8	0.24394	0.213064		89.8	0.1358	0.111145		89.8	0.0738198	0.0586747		89.8	0.0488154	0.032279		89.8	0.0282827	0.0151826
	90	0.680596	0.665845		90	0.395154	0.375814		90	0.213984	0.203104		90	0.104898	0.101548		90	0.0711255	0.0539748		90	0.0340423	0.0247426			90	0.40234	0.39053		90	0.244364	0.213491		90	0.135562	0.11138		90	0.0737164	0.0588018		90	0.0484234	0.0323498		90	0.0280237	0.0152162
	90.2	0.681362	0.666968		90.2	0.39551	0.376544		90.2	0.214386	0.203526		90.2	0.104322	0.101766		90.2	0.0707464	0.0540928		90.2	0.0340426	0.0247971			90.2	0.403401	0.391232		90.2	0.245439	0.213918		90.2	0.135841	0.111615		90.2	0.0745956	0.0589289		90.2	0.0488531	0.0324207		90.2	0.0283195	0.0152497
	90.4	0.682253	0.668091		90.4	0.395938	0.377274		90.4	0.214773	0.203948		90.4	0.104034	0.101984		90.4	0.0706599	0.0542107		90.4	0.0340171	0.0248516			90.4	0.404453	0.391933		90.4	0.246776	0.214345		90.4	0.136126	0.111849		90.4	0.0746437	0.059056		90.4	0.04905	0.0324915		90.4	0.0285273	0.0152832
	90.6	0.683073	0.669212		90.6	0.396522	0.378002		90.6	0.214261	0.20437		90.6	0.103611	0.102202		90.6	0.0705013	0.0543286		90.6	0.0338866	0.0249061			90.6	0.405155	0.392634		90.6	0.247765	0.214771		90.6	0.136511	0.112084		90.6	0.0749541	0.0591831		90.6	0.0493132	0.0325623		90.6	0.0284621	0.0153167
	90.8	0.684086	0.670332		90.8	0.397209	0.378731		90.8	0.214433	0.204791		90.8	0.103149	0.10242		90.8	0.0708553	0.0544465		90.8	0.0335524	0.0249606			90.8	0.406198	0.393335		90.8	0.249019	0.215198		90.8	0.137087	0.112318		90.8	0.0755331	0.0593102		90.8	0.049614	0.0326331		90.8	0.0291607	0.0153503
	91	0.685269	0.671451		91	0.397847	0.379459		91	0.215072	0.205213		91	0.102704	0.102638		91	0.0710768	0.0545644		91	0.0335739	0.0250151			91	0.406887	0.394035		91	0.249494	0.215624		91	0.137514	0.112553		91	0.0755767	0.0594372		91	0.0496751	0.0327039		91	0.0291953	0.0153838
	91.2	0.685951	0.672568		91.2	0.398533	0.380187		91.2	0.215245	0.205634		91.2	0.102645	0.102856		91.2	0.0708909	0.0546823		91.2	0.0330165	0.0250696			91.2	0.407808	0.394734		91.2	0.249972	0.21605		91.2	0.137883	0.112787		91.2	0.0757865	0.0595642		91.2	0.0498358	0.0327747		91.2	0.0289128	0.0154173
	91.4	0.687004	0.673684		91.4	0.399133	0.380914		91.4	0.215	0.206056		91.4	0.102563	0.103074		91.4	0.0705085	0.0548002		91.4	0.032834	0.0251241			91.4	0.408322	0.395432		91.4	0.249959	0.216476		91.4	0.137577	0.113021		91.4	0.0755291	0.0596912		91.4	0.0495044	0.0328455		91.4	0.0283728	0.0154508
	91.6	0.688343	0.674799		91.6	0.400176	0.38164		91.6	0.215144	0.206477		91.6	0.102775	0.103292		91.6	0.0705822	0.054918		91.6	0.0333225	0.0251786			91.6	0.409151	0.39613		91.6	0.250453	0.216902		91.6	0.137963	0.113256		91.6	0.0755177	0.0598182		91.6	0.0497426	0.0329163		91.6	0.0280842	0.0154843
	91.8	0.689601	0.675912		91.8	0.400703	0.382367		91.8	0.215355	0.206898		91.8	0.10344	0.10351		91.8	0.0703588	0.0550359		91.8	0.0332897	0.0252331			91.8	0.41046	0.396827		91.8	0.251607	0.217327		91.8	0.139109	0.11349		91.8	0.0758984	0.0599452		91.8	0.0504922	0.0329871		91.8	0.0287389	0.0155178
	92	0.690859	0.677024		92	0.401267	0.383093		92	0.215787	0.207319		92	0.103564	0.103728		92	0.0703329	0.0551537		92	0.0333715	0.0252876			92	0.411401	0.397524		92	0.252119	0.217752		92	0.139279	0.113724		92	0.0760776	0.0600722		92	0.0506233	0.0330579		92	0.0293389	0.0155514
	92.2	0.691854	0.678135		92.2	0.402393	0.383818		92.2	0.217054	0.20774		92.2	0.104206	0.103946		92.2	0.0699131	0.0552716		92.2	0.0337354	0.0253421			92.2	0.412567	0.39822		92.2	0.252577	0.218177		92.2	0.139514	0.113958		92.2	0.0763409	0.0601991		92.2	0.0506036	0.0331287		92.2	0.0294624	0.0155849
	92.4	0.693705	0.679244		92.4	0.403989	0.384543		92.4	0.217817	0.208161		92.4	0.105174	0.104164		92.4	0.0706623	0.0553894		92.4	0.0338643	0.0253966			92.4	0.41276	0.398915		92.4	0.252403	0.218602		92.4	0.13938	0.114192		92.4	0.0764968	0.0603261		92.4	0.0504258	0.0331994		92.4	0.0291337	0.0156184
	92.6	0.695339	0.680353		92.6	0.404569	0.385268		92.6	0.218967	0.208581		92.6	0.105645	0.104382		92.6	0.0712209	0.0555072		92.6	0.0341964	0.0254511			92.6	0.414052	0.39961		92.6	0.252878	0.219027		92.6	0.140184	0.114426		92.6	0.0770346	0.060453		92.6	0.0510797	0.0332702		92.6	0.029898	0.0156519
	92.8	0.696891	0.681459		92.8	0.405888	0.385992		92.8	0.219933	0.209002		92.8	0.106221	0.1046		92.8	0.0719058	0.055625		92.8	0.0341209	0.0255055			92.8	0.415024	0.400304		92.8	0.254227	0.219451		92.8	0.141126	0.11466		92.8	0.0776692	0.0605799		92.8	0.052089	0.033341		92.8	0.0303719	0.0156854
	93	0.697829	0.682565		93	0.40636	0.386716		93	0.220055	0.209422		93	0.106541	0.104817		93	0.0713496	0.0557428		93	0.0333652	0.02556			93	0.41545	0.400997		93	0.254323	0.219876		93	0.141014	0.114894		93	0.0772786	0.0607068		93	0.0526697	0.0334117		93	0.0306109	0.0157189
	93.2	0.698442	0.683669		93.2	0.407536	0.387439		93.2	0.220538	0.209842		93.2	0.107395	0.105035		93.2	0.0716948	0.0558606		93.2	0.0332547	0.0256145			93.2	0.41605	0.40169		93.2	0.254569	0.2203		93.2	0.14145	0.115128		93.2	0.0768959	0.0608337		93.2	0.0531817	0.0334825		93.2	0.0302061	0.0157524
	93.4	0.700316	0.684772		93.4	0.408923	0.388162		93.4	0.221688	0.210263		93.4	0.108827	0.105253		93.4	0.0726806	0.0559784		93.4	0.0345892	0.025669			93.4	0.416352	0.402382		93.4	0.254761	0.220724		93.4	0.141561	0.115362		93.4	0.0764253	0.0609605		93.4	0.052921	0.0335532		93.4	0.0303403	0.0157859
	93.6	0.701042	0.685874		93.6	0.410661	0.388885		93.6	0.222435	0.210683		93.6	0.109805	0.105471		93.6	0.0726375	0.0560962		93.6	0.0345692	0.0257235			93.6	0.416966	0.403073		93.6	0.255482	0.221147		93.6	0.141912	0.115595		93.6	0.0765838	0.0610873		93.6	0.0536067	0.033624		93.6	0.0302006	0.0158194
	93.8	0.701978	0.686974		93.8	0.41158	0.389607		93.8	0.22342	0.211102		93.8	0.109647	0.105688		93.8	0.0730971	0.056214		93.8	0.0347698	0.0257779			93.8	0.417915	0.403764		93.8	0.255774	0.221571		93.8	0.142045	0.115829		93.8	0.0766132	0.0612142		93.8	0.0543608	0.0336947		93.8	0.0306794	0.0158529
	94	0.702461	0.688074		94	0.412524	0.390329		94	0.223511	0.211522		94	0.109929	0.105906		94	0.0732886	0.0563317		94	0.0349529	0.0258324			94	0.418198	0.404455		94	0.256387	0.221994		94	0.141738	0.116063		94	0.0769694	0.061341		94	0.0544768	0.0337655		94	0.0305171	0.0158864
	94.2	0.703683	0.689171		94.2	0.413347	0.39105		94.2	0.2245	0.211942		94.2	0.110445	0.106123		94.2	0.073587	0.0564495		94.2	0.0359274	0.0258869			94.2	0.41897	0.405144		94.2	0.257221	0.222417		94.2	0.141812	0.116296		94.2	0.077275	0.0614678		94.2	0.0547457	0.0338362		94.2	0.0305625	0.0159199
	94.4	0.704241	0.690268		94.4	0.41437	0.391771		94.4	0.224272	0.212361		94.4	0.110461	0.106341		94.4	0.074085	0.0565672		94.4	0.0360618	0.0259413			94.4	0.41956	0.405833		94.4	0.258015	0.22284		94.4	0.142156	0.11653		94.4	0.0775271	0.0615946		94.4	0.0547608	0.0339069		94.4	0.0308359	0.0159534
	94.6	0.705076	0.691363		94.6	0.415275	0.392491		94.6	0.22407	0.212781		94.6	0.110708	0.106558		94.6	0.0740937	0.056685		94.6	0.0362692	0.0259958			94.6	0.420455	0.406522		94.6	0.258907	0.223263		94.6	0.14268	0.116763		94.6	0.0780436	0.0617213		94.6	0.0546236	0.0339776		94.6	0.0311606	0.0159869
	94.8	0.705884	0.692457		94.8	0.415976	0.393211		94.8	0.224401	0.2132		94.8	0.110771	0.106776		94.8	0.0743126	0.0568027		94.8	0.0359665	0.0260503			94.8	0.420768	0.407209		94.8	0.25946	0.223686		94.8	0.14283	0.116997		94.8	0.0783857	0.0618481		94.8	0.0544524	0.0340484		94.8	0.0317157	0.0160204
	95	0.706699	0.69355		95	0.416616	0.393931		95	0.224756	0.213619		95	0.111032	0.106993		95	0.0740326	0.0569204		95	0.0357635	0.0261047			95	0.421459	0.407897		95	0.259687	0.224108		95	0.14353	0.11723		95	0.0789138	0.0619748		95	0.0543572	0.0341191		95	0.0323647	0.0160539
	95.2	0.707735	0.694642		95.2	0.417309	0.39465		95.2	0.225397	0.214038		95.2	0.111657	0.107211		95.2	0.0743329	0.0570381		95.2	0.0360642	0.0261592			95.2	0.421871	0.408583		95.2	0.259617	0.22453		95.2	0.143323	0.117463		95.2	0.079323	0.0621015		95.2	0.0540277	0.0341898		95.2	0.0322682	0.0160874
	95.4	0.709572	0.695732		95.4	0.41771	0.395369		95.4	0.226012	0.214457		95.4	0.111851	0.107428		95.4	0.0739211	0.0571558		95.4	0.0363594	0.0262137			95.4	0.421851	0.409269		95.4	0.259213	0.224952		95.4	0.143107	0.117697		95.4	0.0792101	0.0622282		95.4	0.0535133	0.0342605		95.4	0.0320116	0.0161209
	95.6	0.710832	0.696821		95.6	0.418289	0.396087		95.6	0.226861	0.214876		95.6	0.111921	0.107646		95.6	0.0741126	0.0572735		95.6	0.0369264	0.0262681			95.6	0.422344	0.409954		95.6	0.2601	0.225374		95.6	0.143756	0.11793		95.6	0.0793604	0.0623549		95.6	0.0536904	0.0343312		95.6	0.0320037	0.0161544
	95.8	0.711962	0.697908		95.8	0.418307	0.396805		95.8	0.227009	0.215295		95.8	0.111831	0.107863		95.8	0.0736279	0.0573912		95.8	0.0364431	0.0263226			95.8	0.423163	0.410639		95.8	0.260831	0.225795		95.8	0.144562	0.118163		95.8	0.0793184	0.0624816		95.8	0.0536129	0.0344019		95.8	0.0321681	0.0161879
	96	0.7129	0.698995		96	0.418545	0.397522		96	0.2269	0.215713		96	0.111342	0.10808		96	0.0734352	0.0575088		96	0.0358337	0.026377			96	0.423628	0.411323		96	0.260835	0.226217		96	0.144686	0.118396		96	0.0786943	0.0626082		96	0.052838	0.0344726		96	0.0322986	0.0162213
	96.2	0.713589	0.70008		96.2	0.419011	0.398239		96.2	0.227028	0.216131		96.2	0.111534	0.108297		96.2	0.0730892	0.0576265		96.2	0.0357772	0.0264315			96.2	0.424075	0.412006		96.2	0.260913	0.226638		96.2	0.145064	0.118629		96.2	0.0785141	0.0627349		96.2	0.0524067	0.0345433		96.2	0.0316548	0.0162548
	96.4	0.714447	0.701164		96.4	0.419276	0.398956		96.4	0.226847	0.21655		96.4	0.111695	0.108515		96.4	0.0731248	0.0577442		96.4	0.0355657	0.0264859			96.4	0.424815	0.412689		96.4	0.261057	0.227059		96.4	0.145868	0.118862		96.4	0.0791903	0.0628615		96.4	0.0527149	0.0346139		96.4	0.0319669	0.0162883
	96.6	0.715573	0.702246		96.6	0.419642	0.399672		96.6	0.227409	0.216968		96.6	0.111655	0.108732		96.6	0.0734247	0.0578618		96.6	0.0357146	0.0265404			96.6	0.425595	0.413371		96.6	0.261537	0.22748		96.6	0.146285	0.119095		96.6	0.0790697	0.0629881		96.6	0.0530386	0.0346846		96.6	0.0319615	0.0163218
	96.8	0.716329	0.703328		96.8	0.420099	0.400388		96.8	0.227606	0.217386		96.8	0.1115	0.108949		96.8	0.0730581	0.0579795		96.8	0.035556	0.0265948			96.8	0.425962	0.414053		96.8	0.262518	0.2279		96.8	0.146473	0.119328		96.8	0.0790079	0.0631147		96.8	0.0532623	0.0347553		96.8	0.0316778	0.0163553
	97	0.71694	0.704408		97	0.419966	0.401103		97	0.227352	0.217804		97	0.111503	0.109166		97	0.0724531	0.0580971		97	0.0347765	0.0266492			97	0.426338	0.414734		97	0.262534	0.228321		97	0.146869	0.11956		97	0.0786047	0.0632413		97	0.0533111	0.034826		97	0.0314703	0.0163888
	97.2	0.718239	0.705486		97.2	0.420916	0.401818		97.2	0.228267	0.218222		97.2	0.112364	0.109383		97.2	0.0731271	0.0582147		97.2	0.0353413	0.0267037			97.2	0.427237	0.415414		97.2	0.262858	0.228741		97.2	0.14747	0.119793		97.2	0.0783301	0.0633678		97.2	0.0538432	0.0348966		97.2	0.0315348	0.0164222
	97.4	0.719715	0.706564		97.4	0.421632	0.402533		97.4	0.228767	0.218639		97.4	0.112767	0.1096		97.4	0.0732958	0.0583323		97.4	0.0354263	0.0267581			97.4	0.427516	0.416094		97.4	0.263374	0.229161		97.4	0.147535	0.120026		97.4	0.0781491	0.0634944		97.4	0.0538216	0.0349673		97.4	0.0313596	0.0164557
	97.6	0.72124	0.70764		97.6	0.422723	0.403247		97.6	0.22913	0.219057		97.6	0.11336	0.109817		97.6	0.0734511	0.0584499		97.6	0.0353271	0.0268125			97.6	0.428042	0.416773		97.6	0.264027	0.229581		97.6	0.147902	0.120258		97.6	0.0785562	0.0636209		97.6	0.0545107	0.0350379		97.6	0.0314963	0.0164892
	97.8	0.722228	0.708715		97.8	0.423544	0.403961		97.8	0.229357	0.219474		97.8	0.11324	0.110034		97.8	0.0741011	0.0585675		97.8	0.0355473	0.026867			97.8	0.428354	0.417451		97.8	0.2644	0.23		97.8	0.147789	0.120491		97.8	0.0784543	0.0637474		97.8	0.054697	0.0351086		97.8	0.0315747	0.0165227
	98	0.722847	0.709789		98	0.424158	0.404674		98	0.229254	0.219892		98	0.113302	0.110251		98	0.0740918	0.0586851		98	0.0353557	0.0269214			98	0.428877	0.418129		98	0.264676	0.23042		98	0.148102	0.120724		98	0.0789559	0.0638739		98	0.0547629	0.0351792		98	0.0312277	0.0165562
	98.2	0.724197	0.710862		98.2	0.425189	0.405387		98.2	0.229799	0.220309		98.2	0.113689	0.110468		98.2	0.0742439	0.0588027		98.2	0.0355401	0.0269758			98.2	0.429621	0.418806		98.2	0.264904	0.230839		98.2	0.148263	0.120956		98.2	0.0787471	0.0640004		98.2	0.0545553	0.0352499		98.2	0.0307807	0.0165896
	98.4	0.725238	0.711933		98.4	0.426541	0.406099		98.4	0.230163	0.220726		98.4	0.113942	0.110685		98.4	0.0751542	0.0589202		98.4	0.03581	0.0270303			98.4	0.430754	0.419483		98.4	0.26546	0.231258		98.4	0.149165	0.121188		98.4	0.0794648	0.0641269		98.4	0.0550818	0.0353205		98.4	0.0311305	0.0166231
	98.6	0.726785	0.713003		98.6	0.427156	0.406811		98.6	0.230726	0.221143		98.6	0.114374	0.110902		98.6	0.0754717	0.0590378		98.6	0.0356861	0.0270847			98.6	0.43169	0.420159		98.6	0.265849	0.231677		98.6	0.149095	0.121421		98.6	0.0798902	0.0642533		98.6	0.05473	0.0353911		98.6	0.0310232	0.0166566
	98.8	0.728447	0.714072		98.8	0.427908	0.407523		98.8	0.231544	0.22156		98.8	0.114307	0.111119		98.8	0.075766	0.0591553		98.8	0.035297	0.0271391			98.8	0.432559	0.420834		98.8	0.26625	0.232096		98.8	0.149412	0.121653		98.8	0.0805106	0.0643798		98.8	0.0549321	0.0354618		98.8	0.031461	0.01669
	99	0.729623	0.715139		99	0.428335	0.408234		99	0.23253	0.221976		99	0.114966	0.111336		99	0.0758478	0.0592729		99	0.0350782	0.0271935			99	0.433267	0.421509		99	0.266433	0.232514		99	0.149453	0.121885		99	0.0810237	0.0645062		99	0.0549849	0.0355324		99	0.0313645	0.0167235
	99.2	0.731078	0.716205		99.2	0.428881	0.408945		99.2	0.233262	0.222393		99.2	0.114858	0.111552		99.2	0.0760669	0.0593904		99.2	0.0348704	0.0272479			99.2	0.433929	0.422183		99.2	0.266428	0.232933		99.2	0.148886	0.122118		99.2	0.0811404	0.0646326		99.2	0.0548766	0.035603		99.2	0.0305948	0.016757
	99.4	0.732552	0.71727		99.4	0.429939	0.409655		99.4	0.233887	0.222809		99.4	0.114424	0.111769		99.4	0.0757295	0.0595079		99.4	0.0345149	0.0273024			99.4	0.434481	0.422857		99.4	0.266688	0.233351		99.4	0.148848	0.12235		99.4	0.080998	0.064759		99.4	0.0548726	0.0356736		99.4	0.0298689	0.0167904
	99.6	0.733779	0.718334		99.6	0.43119	0.410365		99.6	0.234367	0.223226		99.6	0.114251	0.111986		99.6	0.0758442	0.0596254		99.6	0.0344701	0.0273568			99.6	0.435059	0.42353		99.6	0.267074	0.233769		99.6	0.148788	0.122582		99.6	0.0807272	0.0648854		99.6	0.0546971	0.0357442		99.6	0.0297936	0.0168239
	99.8	0.735057	0.719397		99.8	0.432176	0.411075		99.8	0.234368	0.223642		99.8	0.113789	0.112202		99.8	0.0757633	0.0597429		99.8	0.0337714	0.0274112			99.8	0.435847	0.424202		99.8	0.26743	0.234186		99.8	0.149347	0.122814		99.8	0.0809786	0.0650117		99.8	0.0547837	0.0358148		99.8	0.0301353	0.0168574
	100	0.735251	0.720458		100	0.432384	0.411784		100	0.234016	0.224058		100	0.113663	0.112419		100	0.0755406	0.0598604		100	0.0332506	0.0274656			100	0.436509	0.424874		100	0.267172	0.234604		100	0.148862	0.123046		100	0.0807546	0.0651381		100	0.0545483	0.0358854		100	0.0301251	0.0168908
	100.2	0.736562	0.721518		100.2	0.433384	0.412492		100.2	0.23441	0.224474		100.2	0.114123	0.112636		100.2	0.0758416	0.0599779		100.2	0.0337417	0.02752			100.2	0.437431	0.425545		100.2	0.267541	0.235021		100.2	0.14908	0.123278		100.2	0.0811982	0.0652644		100.2	0.0550102	0.035956		100.2	0.0301889	0.0169243
	100.4	0.737356	0.722577		100.4	0.434277	0.413201		100.4	0.234423	0.22489		100.4	0.11395	0.112852		100.4	0.0756701	0.0600954		100.4	0.0333224	0.0275744			100.4	0.437513	0.426215		100.4	0.267775	0.235438		100.4	0.148834	0.12351		100.4	0.0811485	0.0653907		100.4	0.0546852	0.0360266		100.4	0.0306543	0.0169578
	100.6	0.737996	0.723634		100.6	0.434397	0.413909		100.6	0.234785	0.225305		100.6	0.113941	0.113069		100.6	0.0755337	0.0602129		100.6	0.0333244	0.0276288			100.6	0.437815	0.426885		100.6	0.268615	0.235855		100.6	0.148585	0.123741		100.6	0.0808263	0.065517		100.6	0.0545345	0.0360972		100.6	0.0310977	0.0169912
	100.8	0.738535	0.724691		100.8	0.434612	0.414616		100.8	0.234498	0.225721		100.8	0.114193	0.113285		100.8	0.0748995	0.0603303		100.8	0.0329196	0.0276832			100.8	0.438159	0.427555		100.8	0.269048	0.236272		100.8	0.148663	0.123973		100.8	0.0808471	0.0656433		100.8	0.0545084	0.0361678		100.8	0.0311089	0.0170247
	101	0.738882	0.725746		101	0.434517	0.415323		101	0.234296	0.226136		101	0.114007	0.113502		101	0.0750171	0.0604478		101	0.0327066	0.0277376			101	0.438778	0.428223		101	0.269298	0.236689		101	0.14888	0.124205		101	0.0805331	0.0657696		101	0.0543451	0.0362383		101	0.0313148	0.0170581
	101.2	0.73964	0.7268		101.2	0.435404	0.41603		101.2	0.234626	0.226552		101.2	0.114478	0.113718		101.2	0.0749701	0.0605652		101.2	0.0328093	0.027792			101.2	0.439299	0.428891		101.2	0.269632	0.237105		101.2	0.149027	0.124437		101.2	0.0802951	0.0658958		101.2	0.0550132	0.0363089		101.2	0.031036	0.0170916
	101.4	0.740635	0.727852		101.4	0.435831	0.416736		101.4	0.234657	0.226967		101.4	0.114458	0.113935		101.4	0.0749052	0.0606827		101.4	0.032929	0.0278464			101.4	0.439382	0.429559		101.4	0.270213	0.237521		101.4	0.149121	0.124668		101.4	0.0803358	0.0660221		101.4	0.0551525	0.0363795		101.4	0.0309103	0.017125
	101.6	0.742139	0.728904		101.6	0.436649	0.417442		101.6	0.235023	0.227382		101.6	0.114921	0.114151		101.6	0.0752524	0.0608001		101.6	0.0336225	0.0279008			101.6	0.440052	0.430226		101.6	0.270959	0.237937		101.6	0.149862	0.1249		101.6	0.0809524	0.0661483		101.6	0.055572	0.03645		101.6	0.0312492	0.0171585
	101.8	0.742218	0.729954		101.8	0.437207	0.418147		101.8	0.235181	0.227797		101.8	0.114703	0.114367		101.8	0.0753754	0.0609175		101.8	0.0337332	0.0279552			101.8	0.440389	0.430892		101.8	0.270744	0.238353		101.8	0.149525	0.125131		101.8	0.0807118	0.0662745		101.8	0.0550905	0.0365206		101.8	0.0308958	0.0171919
	102	0.743171	0.731003		102	0.438326	0.418852		102	0.236259	0.228212		102	0.115315	0.114584		102	0.0756409	0.0610349		102	0.0341124	0.0280096			102	0.441088	0.431558		102	0.27087	0.238769		102	0.149709	0.125363		102	0.0807475	0.0664007		102	0.0549199	0.0365911		102	0.0300108	0.0172254
	102.2	0.744206	0.73205		102.2	0.439617	0.419557		102.2	0.236947	0.228627		102.2	0.116143	0.1148		102.2	0.0761106	0.0611523		102.2	0.0345698	0.028064			102.2	0.441764	0.432223		102.2	0.271303	0.239184		102.2	0.149487	0.125594		102.2	0.0804642	0.0665269		102.2	0.0543052	0.0366617		102.2	0.0298336	0.0172588
	102.4	0.745516	0.733097		102.4	0.440435	0.420261		102.4	0.237634	0.229041		102.4	0.116615	0.115016		102.4	0.0770643	0.0612697		102.4	0.035196	0.0281183			102.4	0.44304	0.432887		102.4	0.272034	0.239599		102.4	0.149952	0.125825		102.4	0.0809109	0.066653		102.4	0.0541869	0.0367322		102.4	0.029993	0.0172923
	102.6	0.746463	0.734142		102.6	0.441097	0.420964		102.6	0.238334	0.229456		102.6	0.116808	0.115233		102.6	0.0772807	0.0613871		102.6	0.0355929	0.0281727			102.6	0.44392	0.433551		102.6	0.272645	0.240014		102.6	0.150342	0.126057		102.6	0.0814611	0.0667792		102.6	0.0539197	0.0368028		102.6	0.0298683	0.0173257
	102.8	0.747519	0.735186		102.8	0.441584	0.421668		102.8	0.239068	0.22987		102.8	0.117101	0.115449		102.8	0.0772578	0.0615045		102.8	0.0357533	0.0282271			102.8	0.444346	0.434214		102.8	0.272924	0.240429		102.8	0.150636	0.126288		102.8	0.0815026	0.0669053		102.8	0.0540604	0.0368733		102.8	0.0296253	0.0173592
	103	0.74866	0.736229		103	0.442275	0.422371		103	0.239781	0.230284		103	0.117271	0.115665		103	0.0773261	0.0616218		103	0.036284	0.0282815			103	0.444513	0.434877		103	0.273253	0.240844		103	0.150663	0.126519		103	0.0818694	0.0670314		103	0.0540247	0.0369438		103	0.0292184	0.0173926
	103.2	0.750204	0.737271		103.2	0.443214	0.423073		103.2	0.2402	0.230699		103.2	0.116984	0.115881		103.2	0.0774326	0.0617392		103.2	0.03613	0.0283359			103.2	0.445775	0.435539		103.2	0.274059	0.241258		103.2	0.151787	0.12675		103.2	0.0825838	0.0671575		103.2	0.054732	0.0370144		103.2	0.0299308	0.0174261
	103.4	0.751568	0.738311		103.4	0.44468	0.423775		103.4	0.240839	0.231113		103.4	0.117044	0.116097		103.4	0.0774898	0.0618565		103.4	0.0360155	0.0283902			103.4	0.446285	0.4362		103.4	0.274341	0.241673		103.4	0.152321	0.126981		103.4	0.0828662	0.0672836		103.4	0.0547808	0.0370849		103.4	0.0303408	0.0174595
	103.6	0.752643	0.73935		103.6	0.446036	0.424477		103.6	0.241141	0.231526		103.6	0.116913	0.116313		103.6	0.0774929	0.0619739		103.6	0.0364228	0.0284446			103.6	0.44668	0.436861		103.6	0.274389	0.242087		103.6	0.152493	0.127212		103.6	0.0831697	0.0674097		103.6	0.0550916	0.0371554		103.6	0.0311149	0.0174929
	103.8	0.754161	0.740388		103.8	0.447189	0.425178		103.8	0.241674	0.23194		103.8	0.117275	0.116529		103.8	0.0781464	0.0620912		103.8	0.0369126	0.028499			103.8	0.447482	0.437521		103.8	0.275084	0.242501		103.8	0.152641	0.127443		103.8	0.0836545	0.0675357		103.8	0.0554851	0.0372259		103.8	0.0318672	0.0175264
	104	0.75485	0.741425		104	0.447494	0.425879		104	0.241658	0.232354		104	0.117748	0.116745		104	0.0781408	0.0622085		104	0.0367214	0.0285533			104	0.447648	0.438181		104	0.275541	0.242914		104	0.15246	0.127674		104	0.0833674	0.0676618		104	0.0559305	0.0372964		104	0.0317298	0.0175598
	104.2	0.756493	0.742461		104.2	0.448272	0.42658		104.2	0.242358	0.232767		104.2	0.11845	0.116961		104.2	0.0782144	0.0623258		104.2	0.0370745	0.0286077			104.2	0.448449	0.43884		104.2	0.276487	0.243328		104.2	0.152997	0.127905		104.2	0.0834946	0.0677878		104.2	0.0564859	0.0373669		104.2	0.0324349	0.0175932
	104.4	0.757138	0.743495		104.4	0.448561	0.42728		104.4	0.242594	0.233181		104.4	0.118441	0.117177		104.4	0.0779094	0.0624431		104.4	0.037175	0.0286621			104.4	0.44861	0.439498		104.4	0.277122	0.243741		104.4	0.153448	0.128136		104.4	0.0837	0.0679138		104.4	0.0565457	0.0374374		104.4	0.0331283	0.0176267
	104.6	0.757597	0.744528		104.6	0.448739	0.427979		104.6	0.243099	0.233594		104.6	0.118971	0.117393		104.6	0.0779279	0.0625604		104.6	0.0376048	0.0287164			104.6	0.449391	0.440156		104.6	0.277545	0.244154		104.6	0.154398	0.128366		104.6	0.0838646	0.0680398		104.6	0.0565829	0.0375079		104.6	0.0332193	0.0176601
	104.8	0.758092	0.74556		104.8	0.448672	0.428678		104.8	0.243036	0.234007		104.8	0.118903	0.117609		104.8	0.0777157	0.0626777		104.8	0.0370636	0.0287708			104.8	0.449863	0.440813		104.8	0.277959	0.244567		104.8	0.154687	0.128597		104.8	0.0834887	0.0681658		104.8	0.0565134	0.0375784		104.8	0.0329611	0.0176935
	105	0.758616	0.746591		105	0.448666	0.429377		105	0.243302	0.23442		105	0.118246	0.117825		105	0.0778334	0.062795		105	0.0368219	0.0288252			105	0.450539	0.44147		105	0.279059	0.24498		105	0.155782	0.128828		105	0.083896	0.0682917		105	0.0570938	0.0376489		105	0.0334483	0.017727
	105.2	0.759485	0.74762		105.2	0.449263	0.430076		105.2	0.243443	0.234833		105.2	0.117956	0.118041		105.2	0.0775301	0.0629123		105.2	0.0363925	0.0288795			105.2	0.451027	0.442126		105.2	0.279562	0.245393		105.2	0.156313	0.129058		105.2	0.0842019	0.0684177		105.2	0.0580515	0.0377193		105.2	0.033521	0.0177604
	105.4	0.761031	0.748648		105.4	0.450136	0.430774		105.4	0.244275	0.235246		105.4	0.118107	0.118256		105.4	0.0778178	0.0630295		105.4	0.0366506	0.0289339			105.4	0.452005	0.442782		105.4	0.28059	0.245805		105.4	0.156831	0.129289		105.4	0.0841875	0.0685436		105.4	0.058156	0.0377898		105.4	0.0335978	0.0177938
	105.6	0.762378	0.749676		105.6	0.450999	0.431471		105.6	0.245115	0.235659		105.6	0.118782	0.118472		105.6	0.0780671	0.0631468		105.6	0.0368267	0.0289882			105.6	0.452579	0.443436		105.6	0.2807	0.246217		105.6	0.156989	0.129519		105.6	0.0841457	0.0686695		105.6	0.0576785	0.0378603		105.6	0.0330759	0.0178273
	105.8	0.763069	0.750701		105.8	0.452036	0.432168		105.8	0.245965	0.236071		105.8	0.119183	0.118688		105.8	0.0784087	0.063264		105.8	0.0371012	0.0290426			105.8	0.453215	0.444091		105.8	0.280321	0.246629		105.8	0.156362	0.12975		105.8	0.0837556	0.0687954		105.8	0.0572133	0.0379307		105.8	0.0320705	0.0178607
	106	0.764671	0.751726		106	0.453511	0.432865		106	0.24684	0.236484		106	0.11973	0.118904		106	0.0789253	0.0633812		106	0.0377459	0.0290969			106	0.454586	0.444744		106	0.281087	0.247041		106	0.156946	0.12998		106	0.0838447	0.0689213		106	0.0575291	0.0380012		106	0.031943	0.0178941
	106.2	0.765114	0.75275		106.2	0.454112	0.433562		106.2	0.246588	0.236896		106.2	0.120248	0.119119		106.2	0.078758	0.0634985		106.2	0.0380107	0.0291513			106.2	0.45537	0.445397		106.2	0.281655	0.247453		106.2	0.156742	0.13021		106.2	0.0841671	0.0690472		106.2	0.0566957	0.0380716		106.2	0.0323375	0.0179275
	106.4	0.766067	0.753772		106.4	0.45492	0.434258		106.4	0.246917	0.237308		106.4	0.120902	0.119335		106.4	0.0790198	0.0636157		106.4	0.0382842	0.0292056			106.4	0.45602	0.44605		106.4	0.282079	0.247864		106.4	0.156859	0.130441		106.4	0.0842952	0.069173		106.4	0.0560083	0.0381421		106.4	0.0321397	0.0179609
	106.6	0.767101	0.754793		106.6	0.455763	0.434953		106.6	0.247487	0.23772		106.6	0.121134	0.11955		106.6	0.0794434	0.0637329		106.6	0.0386262	0.0292599			106.6	0.456424	0.446702		106.6	0.282152	0.248275		106.6	0.15683	0.130671		106.6	0.0845473	0.0692989		106.6	0.0558616	0.0382125		106.6	0.0315946	0.0179944
	106.8	0.767949	0.755813		106.8	0.45659	0.435648		106.8	0.247949	0.238132		106.8	0.121599	0.119766		106.8	0.0792878	0.0638501		106.8	0.0386201	0.0293143			106.8	0.456644	0.447353		106.8	0.282169	0.248686		106.8	0.15642	0.130901		106.8	0.084535	0.0694247		106.8	0.0553625	0.038283		106.8	0.0312582	0.0180278
	107	0.769478	0.756832		107	0.457394	0.436343		107	0.248636	0.238544		107	0.121598	0.119982		107	0.079612	0.0639673		107	0.0391242	0.0293686			107	0.457297	0.448004		107	0.282433	0.249097		107	0.156404	0.131131		107	0.0847451	0.0695505		107	0.0553871	0.0383534		107	0.0310979	0.0180612
	107.2	0.770252	0.757849		107.2	0.457798	0.437037		107.2	0.24897	0.238956		107.2	0.121965	0.120197		107.2	0.0795089	0.0640844		107.2	0.0388222	0.0294229			107.2	0.458401	0.448654		107.2	0.282944	0.249508		107.2	0.156993	0.131361		107.2	0.085154	0.0696763		107.2	0.0556784	0.0384238		107.2	0.032041	0.0180946
	107.4	0.77087	0.758866		107.4	0.45891	0.437731		107.4	0.249319	0.239367		107.4	0.122319	0.120413		107.4	0.0793784	0.0642016		107.4	0.0389988	0.0294773			107.4	0.458416	0.449303		107.4	0.28276	0.249918		107.4	0.156163	0.131591		107.4	0.0842971	0.0698021		107.4	0.0550134	0.0384943		107.4	0.0317459	0.018128
	107.6	0.772052	0.759881		107.6	0.459511	0.438425		107.6	0.25004	0.239779		107.6	0.122848	0.120628		107.6	0.0799052	0.0643188		107.6	0.0396062	0.0295316			107.6	0.458794	0.449952		107.6	0.282659	0.250329		107.6	0.155813	0.131821		107.6	0.0841082	0.0699278		107.6	0.0547443	0.0385647		107.6	0.0314746	0.0181614
	107.8	0.773407	0.760895		107.8	0.460339	0.439118		107.8	0.250561	0.24019		107.8	0.123333	0.120843		107.8	0.0798838	0.0644359		107.8	0.0392162	0.0295859			107.8	0.459429	0.450601		107.8	0.28315	0.250739		107.8	0.155915	0.132051		107.8	0.0841835	0.0700536		107.8	0.0548404	0.0386351		107.8	0.0317336	0.0181949
	108	0.773869	0.761908		108	0.460328	0.439811		108	0.251009	0.240601		108	0.123596	0.121059		108	0.0795514	0.0645531		108	0.0389796	0.0296403			108	0.460017	0.451248		108	0.283857	0.251149		108	0.156376	0.132281		108	0.0844661	0.0701793		108	0.0554465	0.0387055		108	0.031833	0.0182283
	108.2	0.774952	0.762919		108.2	0.460794	0.440503		108.2	0.251216	0.241012		108.2	0.123646	0.121274		108.2	0.0796066	0.0646702		108.2	0.0392959	0.0296946			108.2	0.461256	0.451896		108.2	0.284534	0.251559		108.2	0.156925	0.13251		108.2	0.0847324	0.070305		108.2	0.0560719	0.0387759		108.2	0.0325838	0.0182617
	108.4	0.775583	0.76393		108.4	0.461178	0.441195		108.4	0.251268	0.241423		108.4	0.123284	0.121489		108.4	0.0794793	0.0647873		108.4	0.0389401	0.0297489			108.4	0.462234	0.452542		108.4	0.285529	0.251968		108.4	0.157989	0.13274		108.4	0.0851728	0.0704307		108.4	0.0565744	0.0388463		108.4	0.0333314	0.0182951
	108.6	0.776658	0.764939		108.6	0.461632	0.441886		108.6	0.251967	0.241834		108.6	0.123526	0.121705		108.6	0.0796622	0.0649045		108.6	0.038711	0.0298032			108.6	0.462506	0.453188		108.6	0.286138	0.252377		108.6	0.158762	0.13297		108.6	0.0853512	0.0705564		108.6	0.0565542	0.0389167		108.6	0.0336546	0.0183285
	108.8	0.777377	0.765947		108.8	0.461979	0.442577		108.8	0.25242	0.242245		108.8	0.122615	0.12192		108.8	0.0795785	0.0650216		108.8	0.0374862	0.0298576			108.8	0.462391	0.453834		108.8	0.28665	0.252787		108.8	0.159075	0.133199		108.8	0.0854755	0.0706821		108.8	0.0566312	0.0389871		108.8	0.0339069	0.0183619
	109	0.778911	0.766954		109	0.463103	0.443268		109	0.252886	0.242655		109	0.122514	0.122135		109	0.0800375	0.0651387		109	0.0374509	0.0299119			109	0.463232	0.454478		109	0.287388	0.253196		109	0.159475	0.133429		109	0.0861386	0.0708077		109	0.0574179	0.0390575		109	0.0342514	0.0183953
	109.2	0.780222	0.76796		109.2	0.464424	0.443958		109.2	0.25345	0.243066		109.2	0.122449	0.12235		109.2	0.0803123	0.0652558		109.2	0.0373396	0.0299662			109.2	0.463829	0.455123		109.2	0.287454	0.253604		109.2	0.159908	0.133658		109.2	0.0862002	0.0709334		109.2	0.0580395	0.0391279		109.2	0.0342899	0.0184287
	109.4	0.781805	0.768964		109.4	0.465737	0.444648		109.4	0.254167	0.243476		109.4	0.12312	0.122565		109.4	0.0805919	0.0653728		109.4	0.037073	0.0300205			109.4	0.464261	0.455766		109.4	0.287336	0.254013		109.4	0.160252	0.133888		109.4	0.0861412	0.071059		109.4	0.0578193	0.0391983		109.4	0.0335104	0.0184621
	109.6	0.783651	0.769968		109.6	0.466966	0.445338		109.6	0.255015	0.243887		109.6	0.124019	0.12278		109.6	0.0813898	0.0654899		109.6	0.0378867	0.0300748			109.6	0.464446	0.456409		109.6	0.287165	0.254421		109.6	0.160024	0.134117		109.6	0.0865706	0.0711846		109.6	0.0573643	0.0392687		109.6	0.0333831	0.0184955
	109.8	0.785194	0.77097		109.8	0.468451	0.446027		109.8	0.255712	0.244297		109.8	0.124513	0.122996		109.8	0.0821072	0.065607		109.8	0.038958	0.0301291			109.8	0.464977	0.457052		109.8	0.287057	0.25483		109.8	0.159922	0.134346		109.8	0.0866966	0.0713102		109.8	0.0572748	0.039339		109.8	0.0331333	0.0185289
	110	0.786101	0.771971		110	0.46896	0.446715		110	0.255325	0.244707		110	0.124431	0.123211		110	0.0817758	0.065724		110	0.0386603	0.0301834			110	0.465507	0.457694		110	0.287259	0.255238		110	0.160274	0.134576		110	0.0869321	0.0714358		110	0.0569065	0.0394094		110	0.0331468	0.0185623
	110.2	0.786325	0.772971		110.2	0.469566	0.447404		110.2	0.254941	0.245117		110.2	0.124545	0.123426		110.2	0.0815549	0.0658411		110.2	0.0387633	0.0302377			110.2	0.465299	0.458335		110.2	0.287632	0.255646		110.2	0.15966	0.134805		110.2	0.0868246	0.0715613		110.2	0.0554608	0.0394797		110.2	0.0324718	0.0185957
	110.4	0.787035	0.773969		110.4	0.470589	0.448091		110.4	0.255157	0.245526		110.4	0.124906	0.123641		110.4	0.0817565	0.0659581		110.4	0.0384356	0.030292			110.4	0.465612	0.458976		110.4	0.28798	0.256053		110.4	0.159483	0.135034		110.4	0.0865688	0.0716869		110.4	0.0551327	0.0395501		110.4	0.032013	0.0186291
	110.6	0.788003	0.774967		110.6	0.470989	0.448779		110.6	0.255672	0.245936		110.6	0.124999	0.123856		110.6	0.0820123	0.0660752		110.6	0.0384372	0.0303463			110.6	0.466233	0.459616		110.6	0.288297	0.256461		110.6	0.159804	0.135263		110.6	0.0866627	0.0718124		110.6	0.0556613	0.0396205		110.6	0.0316719	0.0186625
	110.8	0.788275	0.775963		110.8	0.471459	0.449466		110.8	0.25616	0.246346		110.8	0.125086	0.124071		110.8	0.0813823	0.0661922		110.8	0.0383839	0.0304006			110.8	0.466327	0.460256		110.8	0.288536	0.256868		110.8	0.159687	0.135492		110.8	0.0864513	0.0719379		110.8	0.055726	0.0396908		110.8	0.0314187	0.0186959
	111	0.78965	0.776959		111	0.471905	0.450153		111	0.256922	0.246755		111	0.125493	0.124285		111	0.0822072	0.0663092		111	0.0390901	0.0304549			111	0.466585	0.460895		111	0.288517	0.257275		111	0.159398	0.135721		111	0.0859332	0.0720634		111	0.0557694	0.0397611		111	0.0307421	0.0187293
	111.2	0.790187	0.777953		111.2	0.472265	0.450839		111.2	0.257284	0.247164		111.2	0.125984	0.1245		111.2	0.0821033	0.0664262		111.2	0.0392796	0.0305092			111.2	0.467634	0.461533		111.2	0.289405	0.257682		111.2	0.160073	0.13595		111.2	0.0857317	0.0721889		111.2	0.0563098	0.0398315		111.2	0.0314551	0.0187627
	111.4	0.79084	0.778945		111.4	0.47252	0.451525		111.4	0.257223	0.247573		111.4	0.125953	0.124715		111.4	0.0818268	0.0665432		111.4	0.0391514	0.0305635			111.4	0.467765	0.462171		111.4	0.289538	0.258089		111.4	0.160091	0.136179		111.4	0.0850108	0.0723144		111.4	0.0559972	0.0399018		111.4	0.0307965	0.0187961
	111.6	0.791731	0.779937		111.6	0.472276	0.45221		111.6	0.257391	0.247982		111.6	0.126238	0.12493		111.6	0.08203	0.0666602		111.6	0.0390518	0.0306178			111.6	0.468878	0.462808		111.6	0.290293	0.258496		111.6	0.161052	0.136408		111.6	0.0852958	0.0724398		111.6	0.0564137	0.0399721		111.6	0.0307749	0.0188295
	111.8	0.792572	0.780928		111.8	0.473551	0.452895		111.8	0.257894	0.248391		111.8	0.126468	0.125145		111.8	0.0817571	0.0667772		111.8	0.0386332	0.0306721			111.8	0.470028	0.463445		111.8	0.291834	0.258902		111.8	0.162164	0.136637		111.8	0.085733	0.0725653		111.8	0.0576798	0.0400425		111.8	0.0316886	0.0188628
	112	0.793609	0.781917		112	0.474553	0.45358		112	0.258492	0.2488		112	0.127022	0.125359		112	0.0818707	0.0668941		112	0.0387955	0.0307264			112	0.470782	0.464081		112	0.292599	0.259308		112	0.162596	0.136866		112	0.0857275	0.0726907		112	0.0584244	0.0401128		112	0.0315957	0.0188962
	112.2	0.794475	0.782905		112.2	0.475049	0.454264		112.2	0.258519	0.249209		112.2	0.12724	0.125574		112.2	0.0819338	0.0670111		112.2	0.0382485	0.0307806			112.2	0.471396	0.464716		112.2	0.29318	0.259714		112.2	0.162855	0.137094		112.2	0.085845	0.0728161		112.2	0.0586492	0.0401831		112.2	0.0317352	0.0189296
	112.4	0.795591	0.783892		112.4	0.475809	0.454948		112.4	0.259384	0.249617		112.4	0.127647	0.125789		112.4	0.0819375	0.067128		112.4	0.0381344	0.0308349			112.4	0.472308	0.465351		112.4	0.294811	0.26012		112.4	0.16405	0.137323		112.4	0.0867451	0.0729415		112.4	0.0596242	0.0402534		112.4	0.0324795	0.018963
	112.6	0.796756	0.784878		112.6	0.476671	0.455631		112.6	0.26039	0.250026		112.6	0.127754	0.126003		112.6	0.082131	0.067245		112.6	0.038028	0.0308892			112.6	0.472603	0.465986		112.6	0.295101	0.260526		112.6	0.164715	0.137551		112.6	0.0870412	0.0730669		112.6	0.0597383	0.0403237		112.6	0.0326568	0.0189964
	112.8	0.797513	0.785863		112.8	0.477852	0.456314		112.8	0.261002	0.250434		112.8	0.127716	0.126218		112.8	0.0824113	0.0673619		112.8	0.0372506	0.0309435			112.8	0.473546	0.46662		112.8	0.295399	0.260931		112.8	0.1648	0.13778		112.8	0.0871267	0.0731922		112.8	0.0592417	0.040394		112.8	0.0323514	0.0190298
	113	0.798958	0.786847		113	0.479482	0.456997		113	0.261616	0.250842		113	0.128637	0.126433		113	0.083259	0.0674788		113	0.0379851	0.0309978			113	0.474847	0.467253		113	0.295902	0.261336		113	0.164992	0.138008		113	0.0874313	0.0733176		113	0.0598989	0.0404643		113	0.0325966	0.0190631
	113.2	0.799774	0.787829		113.2	0.480658	0.457679		113.2	0.261776	0.251251		113.2	0.129266	0.126647		113.2	0.0835761	0.0675957		113.2	0.037837	0.031052			113.2	0.475162	0.467885		113.2	0.296042	0.261741		113.2	0.16559	0.138237		113.2	0.0876444	0.0734429		113.2	0.0603455	0.0405346		113.2	0.0326486	0.0190965
	113.4	0.800993	0.788811		113.4	0.481705	0.458361		113.4	0.262039	0.251658		113.4	0.129811	0.126862		113.4	0.0838848	0.0677127		113.4	0.0382675	0.0311063			113.4	0.475618	0.468517		113.4	0.29609	0.262146		113.4	0.16554	0.138465		113.4	0.0879988	0.0735682		113.4	0.0598734	0.0406049		113.4	0.0326881	0.0191299
	113.6	0.80201	0.789791		113.6	0.482628	0.459043		113.6	0.262803	0.252066		113.6	0.129864	0.127076		113.6	0.0840197	0.0678296		113.6	0.0385793	0.0311606			113.6	0.476335	0.469149		113.6	0.296606	0.262551		113.6	0.165378	0.138694		113.6	0.0881071	0.0736935		113.6	0.0595643	0.0406752		113.6	0.0334799	0.0191633
	113.8	0.802477	0.79077		113.8	0.483403	0.459724		113.8	0.263002	0.252474		113.8	0.129509	0.127291		113.8	0.0839193	0.0679464		113.8	0.0386908	0.0312148			113.8	0.476812	0.46978		113.8	0.296776	0.262955		113.8	0.165473	0.138922		113.8	0.0879418	0.0738188		113.8	0.0598395	0.0407455		113.8	0.0335862	0.0191966
	114	0.803097	0.791748		114	0.483792	0.460404		114	0.262626	0.252882		114	0.129308	0.127505		114	0.0836509	0.0680633		114	0.0380046	0.0312691			114	0.477125	0.47041		114	0.297122	0.26336		114	0.165509	0.13915		114	0.088246	0.0739441		114	0.0596091	0.0408157		114	0.0333796	0.01923
	114.2	0.803671	0.792725		114.2	0.484515	0.461084		114.2	0.262849	0.253289		114.2	0.129505	0.127719		114.2	0.0835259	0.0681802		114.2	0.0383028	0.0313234			114.2	0.478014	0.47104		114.2	0.297928	0.263764		114.2	0.165506	0.139378		114.2	0.088114	0.0740693		114.2	0.0590943	0.040886		114.2	0.0332499	0.0192634
	114.4	0.803743	0.7937		114.4	0.484509	0.461764		114.4	0.262818	0.253697		114.4	0.129209	0.127934		114.4	0.0824938	0.0682971		114.4	0.0376917	0.0313776			114.4	0.478932	0.471669		114.4	0.298432	0.264168		114.4	0.165882	0.139606		114.4	0.0886044	0.0741946		114.4	0.0593399	0.0409563		114.4	0.0340271	0.0192968
	114.6	0.80453	0.794675		114.6	0.484243	0.462444		114.6	0.262917	0.254104		114.6	0.128696	0.128148		114.6	0.0824539	0.0684139		114.6	0.0370772	0.0314319			114.6	0.479614	0.472298		114.6	0.298398	0.264572		114.6	0.166012	0.139834		114.6	0.0888312	0.0743198		114.6	0.0591553	0.0410265		114.6	0.0340131	0.0193301
	114.8	0.80503	0.795648		114.8	0.484301	0.463123		114.8	0.26307	0.254511		114.8	0.128346	0.128362		114.8	0.0817132	0.0685308		114.8	0.0369621	0.0314861			114.8	0.480494	0.472926		114.8	0.298556	0.264975		114.8	0.166201	0.140062		114.8	0.0892443	0.074445		114.8	0.0595186	0.0410968		114.8	0.0342044	0.0193635
	115	0.806255	0.79662		115	0.484564	0.463801		115	0.263455	0.254918		115	0.128519	0.128577		115	0.0821211	0.0686476		115	0.0373703	0.0315404			115	0.481428	0.473553		115	0.298638	0.265379		115	0.166203	0.14029		115	0.0897177	0.0745702		115	0.0592485	0.041167		115	0.0339131	0.0193969
	115.2	0.807388	0.797591		115.2	0.484777	0.46448		115.2	0.263514	0.255325		115.2	0.128296	0.128791		115.2	0.0815948	0.0687644		115.2	0.0373908	0.0315946			115.2	0.482542	0.47418		115.2	0.299519	0.265782		115.2	0.167172	0.140518		115.2	0.0907984	0.0746954		115.2	0.0595687	0.0412373		115.2	0.0347363	0.0194302
	115.4	0.808285	0.798561		115.4	0.485145	0.465158		115.4	0.263713	0.255732		115.4	0.12842	0.129005		115.4	0.0813908	0.0688813		115.4	0.0376776	0.0316489			115.4	0.482801	0.474807		115.4	0.299792	0.266185		115.4	0.167512	0.140746		115.4	0.0912064	0.0748206		115.4	0.0591628	0.0413075		115.4	0.0347313	0.0194636
	115.6	0.809394	0.79953		115.6	0.485744	0.465835		115.6	0.264485	0.256138		115.6	0.129143	0.129219		115.6	0.0816704	0.0689981		115.6	0.0380383	0.0317031			115.6	0.48415	0.475433		115.6	0.300748	0.266588		115.6	0.168329	0.140974		115.6	0.0918961	0.0749457		115.6	0.0596011	0.0413777		115.6	0.0350755	0.019497
	115.8	0.810762	0.800498		115.8	0.487132	0.466512		115.8	0.265564	0.256545		115.8	0.129816	0.129433		115.8	0.0814483	0.0691149		115.8	0.0383151	0.0317574			115.8	0.485025	0.476058		115.8	0.301393	0.26699		115.8	0.168928	0.141201		115.8	0.092229	0.0750708		115.8	0.0599118	0.041448		115.8	0.03523	0.0195303
	116	0.811888	0.801464		116	0.487709	0.467189		116	0.265856	0.256951		116	0.130253	0.129647		116	0.0817996	0.0692317		116	0.0384167	0.0318116			116	0.485655	0.476682		116	0.301255	0.267393		116	0.169059	0.141429		116	0.0922094	0.075196		116	0.0595172	0.0415182		116	0.0343915	0.0195637
	116.2	0.812643	0.80243		116.2	0.487856	0.467865		116.2	0.266214	0.257357		116.2	0.130669	0.129861		116.2	0.0820491	0.0693484		116.2	0.0385846	0.0318659			116.2	0.486431	0.477306		116.2	0.301653	0.267795		116.2	0.169051	0.141657		116.2	0.0927208	0.0753211		116.2	0.0591789	0.0415884		116.2	0.0339636	0.019597
	116.4	0.814488	0.803394		116.4	0.488877	0.468541		116.4	0.26714	0.257764		116.4	0.131405	0.130075		116.4	0.0827911	0.0694652		116.4	0.0392969	0.0319201			116.4	0.486789	0.47793		116.4	0.301939	0.268197		116.4	0.169761	0.141884		116.4	0.0926973	0.0754461		116.4	0.0594791	0.0416586		116.4	0.0338173	0.0196304
	116.6	0.815209	0.804357		116.6	0.489477	0.469216		116.6	0.267536	0.25817		116.6	0.131264	0.130289		116.6	0.0828336	0.069582		116.6	0.039152	0.0319743			116.6	0.487471	0.478553		116.6	0.302368	0.268599		116.6	0.170137	0.142112		116.6	0.0926559	0.0755712		116.6	0.0595519	0.0417289		116.6	0.0335161	0.0196638
	116.8	0.816629	0.805319		116.8	0.490744	0.469892		116.8	0.268464	0.258576		116.8	0.13226	0.130503		116.8	0.0840308	0.0696987		116.8	0.0395298	0.0320286			116.8	0.48787	0.479175		116.8	0.302192	0.269001		116.8	0.169525	0.142339		116.8	0.0922239	0.0756963		116.8	0.0590559	0.0417991		116.8	0.0329304	0.0196971
	117	0.817978	0.80628		117	0.492131	0.470566		117	0.269552	0.258981		117	0.13299	0.130717		117	0.0851399	0.0698155		117	0.0407702	0.0320828			117	0.488089	0.479797		117	0.302185	0.269402		117	0.169431	0.142567		117	0.0919368	0.0758213		117	0.0593297	0.0418693		117	0.0325923	0.0197305
	117.2	0.819259	0.80724		117.2	0.493502	0.47124		117.2	0.270006	0.259387		117.2	0.133861	0.130931		117.2	0.0856975	0.0699322		117.2	0.0409628	0.032137			117.2	0.48781	0.480418		117.2	0.302309	0.269804		117.2	0.169457	0.142794		117.2	0.091542	0.0759463		117.2	0.0596883	0.0419395		117.2	0.0324696	0.0197638
	117.4	0.820108	0.808199		117.4	0.494253	0.471914		117.4	0.270954	0.259793		117.4	0.134014	0.131145		117.4	0.0860015	0.070049		117.4	0.0407734	0.0321913			117.4	0.48817	0.481039		117.4	0.302649	0.270205		117.4	0.16968	0.143021		117.4	0.0916232	0.0760713		117.4	0.0595828	0.0420097		117.4	0.0330146	0.0197972
	117.6	0.820757	0.809156		117.6	0.495466	0.472588		117.6	0.271865	0.260198		117.6	0.134492	0.131359		117.6	0.0867186	0.0701657		117.6	0.0409545	0.0322455			117.6	0.488181	0.481659		117.6	0.303178	0.270606		117.6	0.169421	0.143249		117.6	0.0908712	0.0761963		117.6	0.0598402	0.0420799		117.6	0.0326143	0.0198305
	117.8	0.82172	0.810113		117.8	0.496474	0.473261		117.8	0.272484	0.260604		117.8	0.134515	0.131573		117.8	0.0878023	0.0702824		117.8	0.0414492	0.0322997			117.8	0.488386	0.482279		117.8	0.304001	0.271007		117.8	0.169719	0.143476		117.8	0.0910926	0.0763213		117.8	0.0603363	0.04215		117.8	0.0326754	0.0198639
	118	0.822684	0.811068		118	0.49733	0.473934		118	0.272672	0.261009		118	0.134634	0.131787		118	0.0877815	0.0703991		118	0.0412999	0.0323539			118	0.488966	0.482898		118	0.304543	0.271407		118	0.1699	0.143703		118	0.0915721	0.0764463		118	0.0603262	0.0422202		118	0.0327427	0.0198972
	118.2	0.823463	0.812022		118.2	0.497987	0.474606		118.2	0.272871	0.261414		118.2	0.134807	0.132		118.2	0.0877519	0.0705158		118.2	0.0412812	0.0324082			118.2	0.489583	0.483516		118.2	0.305182	0.271808		118.2	0.170256	0.14393		118.2	0.0916533	0.0765712		118.2	0.0600789	0.0422904		118.2	0.0326734	0.0199306
	118.4	0.824096	0.812975		118.4	0.498107	0.475278		118.4	0.272414	0.261819		118.4	0.133697	0.132214		118.4	0.0869367	0.0706325		118.4	0.0405576	0.0324624			118.4	0.49004	0.484134		118.4	0.305487	0.272208		118.4	0.170491	0.144157		118.4	0.091834	0.0766962		118.4	0.0602195	0.0423606		118.4	0.0328615	0.0199639
	118.6	0.824687	0.813927		118.6	0.498518	0.47595		118.6	0.2723	0.262224		118.6	0.133128	0.132428		118.6	0.0866954	0.0707492		118.6	0.0400024	0.0325166			118.6	0.490428	0.484752		118.6	0.305817	0.272608		118.6	0.170558	0.144384		118.6	0.09244	0.0768211		118.6	0.0600048	0.0424307		118.6	0.0323831	0.0199973
	118.8	0.825903	0.814878		118.8	0.499176	0.476621		118.8	0.272507	0.262628		118.8	0.133183	0.132641		118.8	0.0860752	0.0708659		118.8	0.0406925	0.0325708			118.8	0.491097	0.485368		118.8	0.306434	0.273008		118.8	0.170716	0.144611		118.8	0.092967	0.076946		118.8	0.0604991	0.0425009		118.8	0.0328056	0.0200306
	119	0.826953	0.815828		119	0.499949	0.477291		119	0.273003	0.263033		119	0.133397	0.132855		119	0.0863796	0.0709825		119	0.041161	0.032625			119	0.491026	0.485984		119	0.306699	0.273408		119	0.170656	0.144838		119	0.093374	0.0770709		119	0.0600002	0.042571		119	0.0322252	0.0200639
	119.2	0.827806	0.816776		119.2	0.50036	0.477962		119.2	0.273313	0.263438		119.2	0.133305	0.133069		119.2	0.0864397	0.0710992		119.2	0.0416224	0.0326792			119.2	0.491418	0.4866		119.2	0.307482	0.273807		119.2	0.171138	0.145065		119.2	0.094096	0.0771958		119.2	0.0602518	0.0426412		119.2	0.0332573	0.0200973
	119.4	0.828359	0.817724		119.4	0.500424	0.478632		119.4	0.273265	0.263842		119.4	0.133334	0.133282		119.4	0.0861814	0.0712158		119.4	0.0419588	0.0327334			119.4	0.491795	0.487215		119.4	0.308123	0.274207		119.4	0.171164	0.145291		119.4	0.0938648	0.0773206		119.4	0.0601358	0.0427114		119.4	0.0331109	0.0201306
	119.6	0.829035	0.81867		119.6	0.500453	0.479301		119.6	0.272993	0.264246		119.6	0.133106	0.133496		119.6	0.0859312	0.0713324		119.6	0.0416127	0.0327876			119.6	0.493008	0.48783		119.6	0.308417	0.274606		119.6	0.171753	0.145518		119.6	0.0942209	0.0774455		119.6	0.0604865	0.0427815		119.6	0.0335636	0.020164
	119.8	0.829239	0.819616		119.8	0.500248	0.479971		119.8	0.272384	0.26465		119.8	0.132734	0.133709		119.8	0.0851926	0.0714491		119.8	0.0412524	0.0328419			119.8	0.493761	0.488444		119.8	0.308881	0.275005		119.8	0.172272	0.145745		119.8	0.0944533	0.0775703		119.8	0.0604684	0.0428516		119.8	0.0338817	0.0201973
	120	0.829563	0.82056		120	0.49982	0.480639		120	0.272131	0.265054		120	0.132478	0.133923		120	0.0848728	0.0715657		120	0.0409286	0.0328961			120	0.494088	0.489057		120	0.308809	0.275404		120	0.172446	0.145971		120	0.0945157	0.0776951		120	0.0607324	0.0429218		120	0.033743	0.0202306
	120.2	0.83049	0.821503		120.2	0.499782	0.481308		120.2	0.272532	0.265458		120.2	0.132633	0.134136		120.2	0.0849007	0.0716823		120.2	0.0407186	0.0329503			120.2	0.494247	0.48967		120.2	0.308888	0.275802		120.2	0.172811	0.146198		120.2	0.0948607	0.0778199		120.2	0.0604048	0.0429919		120.2	0.0335781	0.020264
	120.4	0.831527	0.822445		120.4	0.500476	0.481976		120.4	0.273244	0.265862		120.4	0.132888	0.134349		120.4	0.0850779	0.0717989		120.4	0.0401902	0.0330044			120.4	0.495027	0.490282		120.4	0.30927	0.276201		120.4	0.173464	0.146424		120.4	0.0950002	0.0779447		120.4	0.0609628	0.043062		120.4	0.0344814	0.0202973
	120.6	0.832254	0.823386		120.6	0.500937	0.482643		120.6	0.273697	0.266266		120.6	0.132947	0.134563		120.6	0.0847415	0.0719155		120.6	0.040131	0.0330586			120.6	0.496347	0.490894		120.6	0.309892	0.276599		120.6	0.173494	0.146651		120.6	0.0950368	0.0780694		120.6	0.0610049	0.0431321		120.6	0.0347733	0.0203306
	120.8	0.833569	0.824326		120.8	0.502072	0.483311		120.8	0.274897	0.266669		120.8	0.133719	0.134776		120.8	0.0851943	0.0720321		120.8	0.0400297	0.0331128			120.8	0.49717	0.491505		120.8	0.309595	0.276997		120.8	0.173138	0.146877		120.8	0.0948956	0.0781942		120.8	0.0602188	0.0432023		120.8	0.0350964	0.020364
	121	0.834603	0.825264		121	0.503406	0.483977		121	0.275918	0.267073		121	0.134258	0.134989		121	0.0855067	0.0721487		121	0.0400498	0.033167			121	0.498055	0.492116		121	0.310192	0.277395		121	0.173406	0.147104		121	0.0949112	0.0783189		121	0.0604093	0.0432724		121	0.0351086	0.0203973
	121.2	0.835302	0.826202		121.2	0.504271	0.484644		121.2	0.276343	0.267476		121.2	0.134564	0.135203		121.2	0.0853183	0.0722652		121.2	0.0394888	0.0332212			121.2	0.498718	0.492726		121.2	0.310517	0.277793		121.2	0.174096	0.14733		121.2	0.0944367	0.0784437		121.2	0.060316	0.0433425		121.2	0.0353161	0.0204306
	121.4	0.835604	0.827138		121.4	0.504404	0.48531		121.4	0.277189	0.267879		121.4	0.135025	0.135416		121.4	0.0855376	0.0723818		121.4	0.039045	0.0332754			121.4	0.498993	0.493335		121.4	0.310865	0.27819		121.4	0.174317	0.147556		121.4	0.093903	0.0785684		121.4	0.0598918	0.0434126		121.4	0.0346895	0.0204639
	121.6	0.836138	0.828074		121.6	0.505629	0.485976		121.6	0.278032	0.268282		121.6	0.135687	0.135629		121.6	0.0865632	0.0724983		121.6	0.039167	0.0333296			121.6	0.499725	0.493944		121.6	0.311452	0.278588		121.6	0.174208	0.147782		121.6	0.0936893	0.078693		121.6	0.0602221	0.0434827		121.6	0.0343273	0.0204973
	121.8	0.837016	0.829008		121.8	0.506717	0.486641		121.8	0.278611	0.268685		121.8	0.135799	0.135842		121.8	0.0869553	0.0726149		121.8	0.0388299	0.0333838			121.8	0.500363	0.494553		121.8	0.311795	0.278985		121.8	0.174367	0.148008		121.8	0.0935857	0.0788177		121.8	0.0605797	0.0435528		121.8	0.0343088	0.0205306
	122	0.837821	0.829941		122	0.507634	0.487306		122	0.27897	0.269088		122	0.136227	0.136056		122	0.0866824	0.0727314		122	0.0390198	0.033438			122	0.501337	0.495161		122	0.312307	0.279382		122	0.174576	0.148234		122	0.0937947	0.0789424		122	0.0607678	0.0436229		122	0.0343837	0.0205639
	122.2	0.8393	0.830874		122.2	0.509306	0.48797		122.2	0.280002	0.269491		122.2	0.137039	0.136269		122.2	0.087336	0.0728479		122.2	0.0393374	0.0334921			122.2	0.501633	0.495768		122.2	0.312825	0.279778		122.2	0.174702	0.14846		122.2	0.0937257	0.079067		122.2	0.0608395	0.0436929		122.2	0.0339694	0.0205972
	122.4	0.840519	0.831805		122.4	0.51062	0.488634		122.4	0.280887	0.269894		122.4	0.137159	0.136482		122.4	0.0875684	0.0729644		122.4	0.0397858	0.0335463			122.4	0.502928	0.496375		122.4	0.313545	0.280175		122.4	0.175024	0.148686		122.4	0.0942451	0.0791917		122.4	0.0615002	0.043763		122.4	0.0343137	0.0206305
	122.6	0.841606	0.832735		122.6	0.51162	0.489298		122.6	0.281468	0.270296		122.6	0.137916	0.136695		122.6	0.0877514	0.0730809		122.6	0.0400267	0.0336005			122.6	0.503272	0.496981		122.6	0.314217	0.280572		122.6	0.174975	0.148912		122.6	0.0949497	0.0793163		122.6	0.0616769	0.0438331		122.6	0.0343053	0.0206639
	122.8	0.843051	0.833664		122.8	0.512718	0.489961		122.8	0.281946	0.270699		122.8	0.138759	0.136908		122.8	0.0881675	0.0731974		122.8	0.0406193	0.0336547			122.8	0.503509	0.497587		122.8	0.314476	0.280968		122.8	0.174475	0.149138		122.8	0.0943696	0.0794409		122.8	0.0615789	0.0439032		122.8	0.0343677	0.0206972
	123	0.843758	0.834591		123	0.513213	0.490624		123	0.282306	0.271101		123	0.139177	0.137121		123	0.088031	0.0733139		123	0.04065	0.0337088			123	0.503694	0.498192		123	0.314784	0.281364		123	0.174615	0.149364		123	0.0946802	0.0795655		123	0.0614978	0.0439732		123	0.0341463	0.0207305
	123.2	0.844699	0.835518		123.2	0.513845	0.491287		123.2	0.282496	0.271503		123.2	0.139436	0.137334		123.2	0.0880085	0.0734304		123.2	0.0406682	0.033763			123.2	0.504179	0.498796		123.2	0.315139	0.28176		123.2	0.174399	0.14959		123.2	0.0951882	0.07969		123.2	0.0617637	0.0440433		123.2	0.0349008	0.0207638
	123.4	0.845367	0.836444		123.4	0.51427	0.491949		123.4	0.282461	0.271905		123.4	0.139439	0.137547		123.4	0.0879703	0.0735469		123.4	0.0406003	0.0338172			123.4	0.50453	0.4994		123.4	0.315605	0.282155		123.4	0.1747	0.149815		123.4	0.0951498	0.0798146		123.4	0.0619478	0.0441133		123.4	0.0349109	0.0207971
	123.6	0.84604	0.837368		123.6	0.514723	0.492611		123.6	0.282651	0.272307		123.6	0.139453	0.13776		123.6	0.0878655	0.0736633		123.6	0.0404315	0.0338713			123.6	0.504933	0.500004		123.6	0.315378	0.282551		123.6	0.174421	0.150041		123.6	0.0949271	0.0799391		123.6	0.0620884	0.0441834		123.6	0.0350642	0.0208304
	123.8	0.846552	0.838292		123.8	0.515116	0.493272		123.8	0.283106	0.272709		123.8	0.138932	0.137972		123.8	0.0874135	0.0737798		123.8	0.0403742	0.0339255			123.8	0.505107	0.500607		123.8	0.315943	0.282946		123.8	0.174643	0.150267		123.8	0.0954139	0.0800636		123.8	0.0618578	0.0442534		123.8	0.0356811	0.0208638
	124	0.848063	0.839214		124	0.515903	0.493933		124	0.28428	0.27311		124	0.139458	0.138185		124	0.0875181	0.0738962		124	0.0405081	0.0339797			124	0.5047	0.501209		124	0.315266	0.283341		124	0.174229	0.150492		124	0.0951866	0.0801881		124	0.0617769	0.0443235		124	0.0352858	0.0208971
	124.2	0.849269	0.840135		124.2	0.51674	0.494594		124.2	0.284591	0.273512		124.2	0.139721	0.138398		124.2	0.0878554	0.0740127		124.2	0.0401483	0.0340338			124.2	0.504906	0.501811		124.2	0.315629	0.283736		124.2	0.17463	0.150718		124.2	0.0956831	0.0803126		124.2	0.0615331	0.0443935		124.2	0.0354689	0.0209304
	124.4	0.850482	0.841056		124.4	0.518139	0.495254		124.4	0.285222	0.273913		124.4	0.140496	0.138611		124.4	0.0880168	0.0741291		124.4	0.0404803	0.034088			124.4	0.505946	0.502412		124.4	0.315979	0.284131		124.4	0.174869	0.150943		124.4	0.0958648	0.0804371		124.4	0.0618466	0.0444636		124.4	0.036084	0.0209637
	124.6	0.852123	0.841975		124.6	0.51882	0.495914		124.6	0.285693	0.274315		124.6	0.140727	0.138824		124.6	0.0877004	0.0742455		124.6	0.041058	0.0341421			124.6	0.506303	0.503013		124.6	0.316025	0.284526		124.6	0.175237	0.151169		124.6	0.0956284	0.0805616		124.6	0.0618851	0.0445336		124.6	0.0358919	0.020997
	124.8	0.853091	0.842893		124.8	0.519495	0.496574		124.8	0.285896	0.274716		124.8	0.14056	0.139036		124.8	0.087813	0.0743619		124.8	0.0407614	0.0341963			124.8	0.506145	0.503613		124.8	0.316281	0.28492		124.8	0.175429	0.151394		124.8	0.0959336	0.080686		124.8	0.061743	0.0446036		124.8	0.0353599	0.0210303
	125	0.854207	0.84381		125	0.520055	0.497233		125	0.286038	0.275117		125	0.140211	0.139249		125	0.0879416	0.0744783		125	0.0407123	0.0342504			125	0.506143	0.504213		125	0.316957	0.285314		125	0.175905	0.151619		125	0.0954329	0.0808105		125	0.0620848	0.0446736		125	0.034794	0.0210636
	125.2	0.854763	0.844726		125.2	0.520599	0.497891		125.2	0.286109	0.275518		125.2	0.139672	0.139462		125.2	0.0877964	0.0745947		125.2	0.0409595	0.0343046			125.2	0.506325	0.504812		125.2	0.317295	0.285709		125.2	0.176702	0.151844		125.2	0.0952787	0.0809349		125.2	0.0620683	0.0447436		125.2	0.0344851	0.0210969
	125.4	0.855571	0.845641		125.4	0.52072	0.49855		125.4	0.286048	0.275919		125.4	0.139834	0.139674		125.4	0.0879322	0.0747111		125.4	0.040982	0.0343587			125.4	0.506425	0.505411		125.4	0.317486	0.286102		125.4	0.176878	0.15207		125.4	0.0951161	0.0810593		125.4	0.0620945	0.0448136		125.4	0.0339064	0.0211302
	125.6	0.856205	0.846555		125.6	0.521655	0.499208		125.6	0.286057	0.276319		125.6	0.140376	0.139887		125.6	0.087991	0.0748275		125.6	0.0410187	0.0344129			125.6	0.507602	0.506009		125.6	0.3185	0.286496		125.6	0.177465	0.152295		125.6	0.0958889	0.0811837		125.6	0.0628166	0.0448837		125.6	0.0341969	0.0211635
	125.8	0.857498	0.847467		125.8	0.522564	0.499865		125.8	0.286389	0.27672		125.8	0.140528	0.140099		125.8	0.0886973	0.0749438		125.8	0.0414644	0.034467			125.8	0.50866	0.506606		125.8	0.319436	0.28689		125.8	0.178478	0.15252		125.8	0.0962946	0.081308		125.8	0.0636444	0.0449537		125.8	0.0343016	0.0211968
	126	0.858782	0.848379		126	0.523308	0.500522		126	0.286714	0.27712		126	0.140551	0.140312		126	0.089196	0.0750602		126	0.0421665	0.0345211			126	0.509893	0.507203		126	0.320528	0.287283		126	0.179404	0.152745		126	0.0970519	0.0814324		126	0.0639487	0.0450236		126	0.0349466	0.0212301
	126.2	0.859916	0.84929		126.2	0.524331	0.501179		126.2	0.287265	0.277521		126.2	0.140923	0.140524		126.2	0.0900909	0.0751765		126.2	0.0426038	0.0345753			126.2	0.510806	0.507799		126.2	0.321408	0.287676		126.2	0.179902	0.15297		126.2	0.097521	0.0815567		126.2	0.0643983	0.0450936		126.2	0.0349613	0.0212634
	126.4	0.860469	0.850199		126.4	0.524541	0.501835		126.4	0.287212	0.277921		126.4	0.140855	0.140737		126.4	0.0902725	0.0752929		126.4	0.0427789	0.0346294			126.4	0.511968	0.508395		126.4	0.322136	0.288069		126.4	0.180662	0.153195		126.4	0.0979671	0.0816811		126.4	0.0646132	0.0451636		126.4	0.0348482	0.0212967
	126.6	0.861475	0.851108		126.6	0.524682	0.502491		126.6	0.286891	0.278321		126.6	0.140948	0.140949		126.6	0.0903108	0.0754092		126.6	0.042508	0.0346836			126.6	0.512841	0.508991		126.6	0.322928	0.288462		126.6	0.180842	0.15342		126.6	0.0979984	0.0818054		126.6	0.0645315	0.0452336		126.6	0.0349238	0.02133
	126.8	0.862138	0.852015		126.8	0.52546	0.503147		126.8	0.286925	0.278721		126.8	0.141078	0.141162		126.8	0.0902859	0.0755255		126.8	0.0427242	0.0347377			126.8	0.513857	0.509585		126.8	0.323487	0.288855		126.8	0.181097	0.153644		126.8	0.0977312	0.0819297		126.8	0.0644999	0.0453036		126.8	0.0344497	0.0213633
	127	0.862828	0.852921		127	0.525958	0.503802		127	0.287031	0.279121		127	0.141395	0.141374		127	0.0901325	0.0756419		127	0.0425799	0.0347918			127	0.514911	0.51018		127	0.324045	0.289247		127	0.181728	0.153869		127	0.0983282	0.0820539		127	0.0645259	0.0453736		127	0.0344992	0.0213966
	127.2	0.863843	0.853827		127.2	0.526998	0.504457		127.2	0.287857	0.279521		127.2	0.142004	0.141586		127.2	0.0908914	0.0757582		127.2	0.0428911	0.0348459			127.2	0.515315	0.510773		127.2	0.324033	0.289639		127.2	0.181581	0.154094		127.2	0.0980288	0.0821782		127.2	0.0639582	0.0454435		127.2	0.0341458	0.0214298
	127.4	0.864323	0.854731		127.4	0.527724	0.505112		127.4	0.288445	0.279921		127.4	0.142015	0.141799		127.4	0.0908921	0.0758745		127.4	0.042694	0.0349001			127.4	0.515661	0.511366		127.4	0.324027	0.290031		127.4	0.181106	0.154318		127.4	0.0973459	0.0823025		127.4	0.0634749	0.0455135		127.4	0.0336329	0.0214631
	127.6	0.865795	0.855634		127.6	0.529039	0.505766		127.6	0.289721	0.28032		127.6	0.142691	0.142011		127.6	0.0912315	0.0759907		127.6	0.0430991	0.0349542			127.6	0.5159	0.511959		127.6	0.323993	0.290423		127.6	0.180563	0.154543		127.6	0.0970154	0.0824267		127.6	0.0630823	0.0455835		127.6	0.0333984	0.0214964
	127.8	0.866725	0.856536		127.8	0.529692	0.506419		127.8	0.290531	0.28072		127.8	0.142706	0.142223		127.8	0.091206	0.076107		127.8	0.0428637	0.0350083			127.8	0.5163	0.512551		127.8	0.324556	0.290815		127.8	0.181289	0.154768		127.8	0.097732	0.0825509		127.8	0.0629549	0.0456534		127.8	0.0342471	0.0215297
	128	0.867839	0.857437		128	0.53027	0.507073		128	0.291105	0.281119		128	0.14348	0.142435		128	0.0911242	0.0762233		128	0.0427351	0.0350624			128	0.516514	0.513143		128	0.324284	0.291207		128	0.181158	0.154992		128	0.0973894	0.0826751		128	0.0630658	0.0457234		128	0.0341195	0.021563
	128.2	0.867893	0.858337		128.2	0.530411	0.507726		128.2	0.2914	0.281518		128.2	0.143778	0.142648		128.2	0.0911812	0.0763395		128.2	0.043023	0.0351166			128.2	0.517087	0.513734		128.2	0.324633	0.291598		128.2	0.18154	0.155217		128.2	0.0978005	0.0827993		128.2	0.0630575	0.0457933		128.2	0.0341153	0.0215963
	128.4	0.868258	0.859236		128.4	0.531121	0.508378		128.4	0.292392	0.281917		128.4	0.144414	0.14286		128.4	0.0913844	0.0764558		128.4	0.0436306	0.0351707			128.4	0.517306	0.514324		128.4	0.3243	0.291989		128.4	0.18133	0.155441		128.4	0.097639	0.0829235		128.4	0.0628171	0.0458632		128.4	0.0336184	0.0216296
	128.6	0.868619	0.860134		128.6	0.53113	0.50903		128.6	0.29263	0.282316		128.6	0.144149	0.143072		128.6	0.0908724	0.076572		128.6	0.042848	0.0352248			128.6	0.51697	0.514914		128.6	0.324309	0.29238		128.6	0.181226	0.155665		128.6	0.0974494	0.0830476		128.6	0.0627109	0.0459332		128.6	0.0335098	0.0216628
	128.8	0.868933	0.861031		128.8	0.531714	0.509682		128.8	0.292907	0.282715		128.8	0.143976	0.143284		128.8	0.0912468	0.0766883		128.8	0.0425151	0.0352789			128.8	0.516892	0.515503		128.8	0.324542	0.292771		128.8	0.180541	0.155889		128.8	0.0975008	0.0831718		128.8	0.0622009	0.0460031		128.8	0.0327827	0.0216961
	129	0.869558	0.861927		129	0.532052	0.510333		129	0.292789	0.283114		129	0.143389	0.143496		129	0.0906049	0.0768045		129	0.0425492	0.035333			129	0.516865	0.516092		129	0.3248	0.293162		129	0.18081	0.156114		129	0.0973282	0.0832959		129	0.0622539	0.046073		129	0.0330102	0.0217294
	129.2	0.869721	0.862822		129.2	0.5326	0.510984		129.2	0.292744	0.283512		129.2	0.143383	0.143708		129.2	0.0899942	0.0769207		129.2	0.0425169	0.0353871			129.2	0.5177	0.516681		129.2	0.32497	0.293552		129.2	0.181355	0.156338		129.2	0.0978878	0.08342		129.2	0.0628162	0.046143		129.2	0.0333896	0.0217627
	129.4	0.870004	0.863716		129.4	0.532669	0.511635		129.4	0.292531	0.283911		129.4	0.143384	0.14392		129.4	0.0898377	0.0770369		129.4	0.0422227	0.0354412			129.4	0.518403	0.517268		129.4	0.325497	0.293942		129.4	0.181751	0.156562		129.4	0.098234	0.0835441		129.4	0.0632346	0.0462129		129.4	0.0335566	0.0217959
	129.6	0.870799	0.864608		129.6	0.532927	0.512285		129.6	0.293061	0.284309		129.6	0.144028	0.144132		129.6	0.089945	0.0771531		129.6	0.0419954	0.0354953			129.6	0.519293	0.517856		129.6	0.326352	0.294333		129.6	0.181864	0.156786		129.6	0.098499	0.0836682		129.6	0.0637335	0.0462828		129.6	0.0337568	0.0218292
	129.8	0.872033	0.8655		129.8	0.53342	0.512935		129.8	0.293778	0.284707		129.8	0.143995	0.144344		129.8	0.0905447	0.0772693		129.8	0.0427858	0.0355494			129.8	0.520034	0.518442		129.8	0.327066	0.294722		129.8	0.182473	0.15701		129.8	0.098671	0.0837923		129.8	0.0644759	0.0463527		129.8	0.0345681	0.0218625
	130	0.872961	0.866391		130	0.534074	0.513585		130	0.293652	0.285106		130	0.143684	0.144556		130	0.0903622	0.0773855		130	0.0426274	0.0356035			130	0.520573	0.519029		130	0.327697	0.295112		130	0.182856	0.157234		130	0.0987506	0.0839163		130	0.0647759	0.0464226		130	0.0351809	0.0218958
	130.2	0.873853	0.86728		130.2	0.534697	0.514234		130.2	0.293951	0.285504		130.2	0.143939	0.144768		130.2	0.09064	0.0775017		130.2	0.0429871	0.0356576			130.2	0.521023	0.519614		130.2	0.328801	0.295502		130.2	0.183331	0.157458		130.2	0.0991249	0.0840404		130.2	0.065394	0.0464925		130.2	0.0357812	0.021929
	130.4	0.875053	0.868169		130.4	0.535864	0.514883		130.4	0.294631	0.285902		130.4	0.144648	0.144979		130.4	0.0908519	0.0776178		130.4	0.0432127	0.0357117			130.4	0.521753	0.520199		130.4	0.329529	0.295891		130.4	0.183821	0.157682		130.4	0.0993296	0.0841644		130.4	0.0657761	0.0465624		130.4	0.0356042	0.0219623
	130.6	0.876968	0.869056		130.6	0.536817	0.515531		130.6	0.294628	0.286299		130.6	0.14536	0.145191		130.6	0.0909821	0.077734		130.6	0.0436348	0.0357658			130.6	0.523086	0.520784		130.6	0.330052	0.29628		130.6	0.184105	0.157906		130.6	0.0993556	0.0842884		130.6	0.0660351	0.0466323		130.6	0.0358694	0.0219956
	130.8	0.878004	0.869943		130.8	0.537998	0.516179		130.8	0.294838	0.286697		130.8	0.145853	0.145403		130.8	0.0908661	0.0778501		130.8	0.0441439	0.0358199			130.8	0.523791	0.521368		130.8	0.330254	0.296669		130.8	0.184164	0.158129		130.8	0.0991027	0.0844124		130.8	0.0658712	0.0467022		130.8	0.0354207	0.0220288
	131	0.879436	0.870828		131	0.53868	0.516827		131	0.294928	0.287095		131	0.146496	0.145615		131	0.0907852	0.0779663		131	0.0440711	0.035874			131	0.523985	0.521952		131	0.330531	0.297058		131	0.184071	0.158353		131	0.0986945	0.0845363		131	0.0654165	0.046772		131	0.0356913	0.0220621
	131.2	0.880008	0.871712		131.2	0.539521	0.517474		131.2	0.294992	0.287492		131.2	0.146844	0.145826		131.2	0.0907757	0.0780824		131.2	0.0443047	0.0359281			131.2	0.524051	0.522535		131.2	0.330767	0.297447		131.2	0.184025	0.158577		131.2	0.0981972	0.0846603		131.2	0.0648854	0.0468419		131.2	0.0356149	0.0220954
	131.4	0.881043	0.872596		131.4	0.540805	0.518121		131.4	0.295274	0.287889		131.4	0.147112	0.146038		131.4	0.0905905	0.0781985		131.4	0.0443448	0.0359821			131.4	0.524375	0.523117		131.4	0.331198	0.297835		131.4	0.184221	0.1588		131.4	0.0982508	0.0847843		131.4	0.0646475	0.0469118		131.4	0.0354975	0.0221286
	131.6	0.881884	0.873478		131.6	0.541523	0.518767		131.6	0.295678	0.288287		131.6	0.147619	0.14625		131.6	0.0908582	0.0783147		131.6	0.0445207	0.0360362			131.6	0.524766	0.523699		131.6	0.33196	0.298224		131.6	0.184828	0.159024		131.6	0.0984037	0.0849082		131.6	0.0649176	0.0469817		131.6	0.0359707	0.0221619
	131.8	0.882015	0.874359		131.8	0.541485	0.519413		131.8	0.295326	0.288684		131.8	0.147494	0.146461		131.8	0.0907042	0.0784308		131.8	0.0437135	0.0360903			131.8	0.525691	0.52428		131.8	0.332813	0.298612		131.8	0.185444	0.159247		131.8	0.0989534	0.0850321		131.8	0.0650904	0.0470515		131.8	0.0363621	0.0221952
	132	0.882491	0.87524		132	0.542345	0.520059		132	0.295738	0.289081		132	0.148048	0.146673		132	0.0908866	0.0785469		132	0.043812	0.0361444			132	0.526323	0.524861		132	0.33284	0.299		132	0.185199	0.159471		132	0.0984859	0.085156		132	0.0650549	0.0471214		132	0.0364086	0.0222284
	132.2	0.882552	0.876119		132.2	0.542928	0.520704		132.2	0.296374	0.289477		132.2	0.148331	0.146884		132.2	0.0913995	0.0786629		132.2	0.0440917	0.0361985			132.2	0.526836	0.525442		132.2	0.332795	0.299388		132.2	0.184976	0.159694		132.2	0.0986916	0.0852799		132.2	0.0647525	0.0471912		132.2	0.0359548	0.0222617
	132.4	0.883156	0.876997		132.4	0.543521	0.521349		132.4	0.297274	0.289874		132.4	0.148096	0.147096		132.4	0.0914726	0.078779		132.4	0.0440069	0.0362525			132.4	0.526875	0.526021		132.4	0.332069	0.299775		132.4	0.184468	0.159918		132.4	0.0985382	0.0854038		132.4	0.0645329	0.0472611		132.4	0.0354846	0.0222949
	132.6	0.883526	0.877874		132.6	0.544157	0.521994		132.6	0.297331	0.290271		132.6	0.148072	0.147307		132.6	0.091209	0.0788951		132.6	0.0436027	0.0363066			132.6	0.527445	0.526601		132.6	0.332348	0.300163		132.6	0.184552	0.160141		132.6	0.0985226	0.0855276		132.6	0.0647374	0.0473309		132.6	0.0359471	0.0223282
	132.8	0.883998	0.878751		132.8	0.544678	0.522638		132.8	0.297579	0.290667		132.8	0.147763	0.147519		132.8	0.0915313	0.0790111		132.8	0.0436399	0.0363607			132.8	0.528279	0.52718		132.8	0.331977	0.30055		132.8	0.184227	0.160364		132.8	0.0984777	0.0856515		132.8	0.0644046	0.0474008		132.8	0.0353396	0.0223614
	133	0.884944	0.879626		133	0.544897	0.523282		133	0.297964	0.291064		133	0.14751	0.14773		133	0.0911609	0.0791272		133	0.0435179	0.0364147			133	0.528729	0.527758		133	0.332383	0.300937		133	0.184695	0.160587		133	0.0987289	0.0857753		133	0.0646408	0.0474706		133	0.0357214	0.0223947
	133.2	0.885718	0.8805		133.2	0.546237	0.523925		133.2	0.299444	0.29146		133.2	0.148402	0.147942		133.2	0.0918065	0.0792432		133.2	0.0438101	0.0364688			133.2	0.529987	0.528336		133.2	0.332698	0.301324		133.2	0.185332	0.16081		133.2	0.0991149	0.0858991		133.2	0.0651386	0.0475404		133.2	0.0358376	0.0224279
	133.4	0.88642	0.881373		133.4	0.547004	0.524568		133.4	0.300467	0.291856		133.4	0.148442	0.148153		133.4	0.0925775	0.0793593		133.4	0.0443237	0.0365229			133.4	0.530918	0.528913		133.4	0.333206	0.301711		133.4	0.185317	0.161033		133.4	0.0995674	0.0860229		133.4	0.0652303	0.0476103		133.4	0.0360793	0.0224612
	133.6	0.88771	0.882245		133.6	0.547677	0.525211		133.6	0.301457	0.292252		133.6	0.148856	0.148364		133.6	0.0928138	0.0794753		133.6	0.0441922	0.0365769			133.6	0.531817	0.529489		133.6	0.33391	0.302097		133.6	0.185447	0.161256		133.6	0.0996333	0.0861467		133.6	0.0656309	0.0476801		133.6	0.0363675	0.0224944
	133.8	0.888792	0.883116		133.8	0.54882	0.525853		133.8	0.302179	0.292648		133.8	0.149062	0.148576		133.8	0.0931983	0.0795913		133.8	0.0449332	0.036631			133.8	0.53224	0.530066		133.8	0.334147	0.302484		133.8	0.186488	0.161479		133.8	0.100315	0.0862704		133.8	0.0662538	0.0477499		133.8	0.037003	0.0225277
	134	0.890111	0.883986		134	0.550004	0.526495		134	0.302969	0.293044		134	0.149452	0.148787		134	0.0936088	0.0797073		134	0.0450148	0.036685			134	0.53312	0.530641		134	0.335312	0.30287		134	0.187027	0.161702		134	0.100975	0.0863942		134	0.066407	0.0478197		134	0.0375701	0.0225609
	134.2	0.891682	0.884855		134.2	0.551266	0.527137		134.2	0.304001	0.29344		134.2	0.150135	0.148998		134.2	0.0940264	0.0798233		134.2	0.0458138	0.0367391			134.2	0.533518	0.531216		134.2	0.335884	0.303256		134.2	0.187423	0.161925		134.2	0.101782	0.0865179		134.2	0.0668112	0.0478895		134.2	0.037564	0.0225942
	134.4	0.89292	0.885723		134.4	0.552099	0.527778		134.4	0.304879	0.293835		134.4	0.150705	0.149209		134.4	0.0942922	0.0799393		134.4	0.045957	0.0367932			134.4	0.534422	0.531791		134.4	0.33575	0.303642		134.4	0.187182	0.162148		134.4	0.101868	0.0866416		134.4	0.06639	0.0479593		134.4	0.0363943	0.0226274
	134.6	0.893979	0.88659		134.6	0.551892	0.528419		134.6	0.304618	0.294231		134.6	0.150769	0.149421		134.6	0.0940516	0.0800553		134.6	0.0457805	0.0368472			134.6	0.534878	0.532365		134.6	0.33581	0.304027		134.6	0.187566	0.162371		134.6	0.1019	0.0867653		134.6	0.0659123	0.0480291		134.6	0.0359443	0.0226607
	134.8	0.894629	0.887456		134.8	0.552126	0.529059		134.8	0.304874	0.294626		134.8	0.150526	0.149632		134.8	0.0940241	0.0801713		134.8	0.0455809	0.0369013			134.8	0.535238	0.532939		134.8	0.336803	0.304413		134.8	0.187519	0.162594		134.8	0.10213	0.086889		134.8	0.0658996	0.0480989		134.8	0.0358109	0.0226939
	135	0.895691	0.888321		135	0.552648	0.529699		135	0.30458	0.295021		135	0.15091	0.149843		135	0.094025	0.0802872		135	0.0455487	0.0369553			135	0.535413	0.533512		135	0.337421	0.304798		135	0.187995	0.162816		135	0.102761	0.0870127		135	0.0658352	0.0481687		135	0.0359234	0.0227272
	135.2	0.896254	0.889185		135.2	0.553424	0.530339		135.2	0.304508	0.295416		135.2	0.150941	0.150054		135.2	0.0944138	0.0804032		135.2	0.0453452	0.0370093			135.2	0.535759	0.534084		135.2	0.337786	0.305183		135.2	0.188353	0.163039		135.2	0.103241	0.0871364		135.2	0.0659304	0.0482385		135.2	0.0358479	0.0227604
	135.4	0.897348	0.890048		135.4	0.554279	0.530978		135.4	0.304999	0.295811		135.4	0.15076	0.150265		135.4	0.0946661	0.0805191		135.4	0.0453314	0.0370634			135.4	0.536172	0.534656		135.4	0.338535	0.305568		135.4	0.188646	0.163261		135.4	0.103791	0.08726		135.4	0.066178	0.0483083		135.4	0.0356034	0.0227936
	135.6	0.897806	0.89091		135.6	0.554996	0.531617		135.6	0.305201	0.296206		135.6	0.150929	0.150476		135.6	0.0950119	0.0806351		135.6	0.0455742	0.0371174			135.6	0.535947	0.535228		135.6	0.338309	0.305953		135.6	0.187981	0.163484		135.6	0.103622	0.0873836		135.6	0.0660457	0.048378		135.6	0.0354457	0.0228269
	135.8	0.898876	0.891771		135.8	0.555644	0.532256		135.8	0.305368	0.296601		135.8	0.151135	0.150687		135.8	0.0957106	0.080751		135.8	0.0457887	0.0371715			135.8	0.536984	0.535799		135.8	0.339354	0.306338		135.8	0.188719	0.163706		135.8	0.104212	0.0875073		135.8	0.0664977	0.0484478		135.8	0.0357417	0.0228601
	136	0.900128	0.892631		136	0.556324	0.532894		136	0.305837	0.296996		136	0.151507	0.150898		136	0.0960243	0.0808669		136	0.046313	0.0372255			136	0.536521	0.536369		136	0.339179	0.306722		136	0.188391	0.163929		136	0.103563	0.0876308		136	0.0658562	0.0485176		136	0.0354639	0.0228933
	136.2	0.90056	0.89349		136.2	0.556163	0.533532		136.2	0.305769	0.29739		136.2	0.150798	0.151109		136.2	0.0954405	0.0809828		136.2	0.0458196	0.0372795			136.2	0.536952	0.536939		136.2	0.339248	0.307106		136.2	0.188371	0.164151		136.2	0.103811	0.0877544		136.2	0.0661336	0.0485873		136.2	0.0352786	0.0229266
	136.4	0.901396	0.894348		136.4	0.556964	0.534169		136.4	0.306433	0.297785		136.4	0.150618	0.15132		136.4	0.0948125	0.0810988		136.4	0.0458916	0.0373336			136.4	0.536838	0.537508		136.4	0.33872	0.30749		136.4	0.187822	0.164373		136.4	0.103368	0.087878		136.4	0.0658098	0.0486571		136.4	0.0351512	0.0229598
	136.6	0.901455	0.895204		136.6	0.557627	0.534806		136.6	0.306448	0.298179		136.6	0.151336	0.151531		136.6	0.0945371	0.0812146		136.6	0.0456778	0.0373876			136.6	0.537583	0.538077		136.6	0.339056	0.307874		136.6	0.188331	0.164596		136.6	0.103007	0.0880016		136.6	0.0657947	0.0487268		136.6	0.0356096	0.022993
	136.8	0.901977	0.89606		136.8	0.558394	0.535443		136.8	0.306963	0.298573		136.8	0.151477	0.151741		136.8	0.094514	0.0813305		136.8	0.0454229	0.0374416			136.8	0.537924	0.538646		136.8	0.339234	0.308258		136.8	0.187794	0.164818		136.8	0.102327	0.0881251		136.8	0.0649158	0.0487966		136.8	0.0350125	0.0230263
	137	0.903208	0.896915		137	0.55974	0.536079		137	0.307996	0.298967		137	0.152433	0.151952		137	0.0946288	0.0814464		137	0.0460004	0.0374957			137	0.538237	0.539213		137	0.339498	0.308642		137	0.187968	0.16504		137	0.101916	0.0882486		137	0.0650094	0.0488663		137	0.0351135	0.0230595
	137.2	0.903775	0.897769		137.2	0.560974	0.536715		137.2	0.309077	0.299361		137.2	0.153354	0.152163		137.2	0.0950403	0.0815623		137.2	0.0467901	0.0375497			137.2	0.539223	0.539781		137.2	0.33988	0.309025		137.2	0.188649	0.165262		137.2	0.102393	0.0883721		137.2	0.065382	0.0489361		137.2	0.0354337	0.0230927
	137.4	0.903566	0.898622		137.4	0.560963	0.537351		137.4	0.308943	0.299755		137.4	0.153322	0.152374		137.4	0.0950297	0.0816781		137.4	0.0467293	0.0376037			137.4	0.540172	0.540348		137.4	0.340593	0.309408		137.4	0.188855	0.165484		137.4	0.102549	0.0884956		137.4	0.0659289	0.0490058		137.4	0.0355922	0.0231259
	137.6	0.904144	0.899474		137.6	0.561186	0.537986		137.6	0.30889	0.300149		137.6	0.153464	0.152584		137.6	0.0950873	0.081794		137.6	0.0464113	0.0376577			137.6	0.540343	0.540914		137.6	0.34131	0.309791		137.6	0.189222	0.165706		137.6	0.102501	0.0886191		137.6	0.0663322	0.0490755		137.6	0.0359402	0.0231592
	137.8	0.904546	0.900325		137.8	0.561519	0.538621		137.8	0.309213	0.300542		137.8	0.153747	0.152795		137.8	0.0949725	0.0819098		137.8	0.046144	0.0377117			137.8	0.540926	0.54148		137.8	0.34192	0.310174		137.8	0.189974	0.165928		137.8	0.102954	0.0887426		137.8	0.0662788	0.0491453		137.8	0.0362838	0.0231924
	138	0.905337	0.901175		138	0.561738	0.539256		138	0.309801	0.300936		138	0.154451	0.153006		138	0.0954153	0.0820257		138	0.0459367	0.0377658			138	0.541866	0.542045		138	0.342766	0.310557		138	0.190119	0.16615		138	0.103121	0.088866		138	0.0665144	0.049215		138	0.0360642	0.0232256
	138.2	0.905853	0.902024		138.2	0.561956	0.53989		138.2	0.309757	0.301329		138.2	0.154444	0.153216		138.2	0.0953911	0.0821415		138.2	0.0454651	0.0378198			138.2	0.542113	0.54261		138.2	0.342527	0.310939		138.2	0.19023	0.166372		138.2	0.103048	0.0889894		138.2	0.0663769	0.0492847		138.2	0.0355204	0.0232588
	138.4	0.906745	0.902872		138.4	0.562664	0.540523		138.4	0.310055	0.301722		138.4	0.154854	0.153427		138.4	0.0956583	0.0822573		138.4	0.0451596	0.0378738			138.4	0.542489	0.543174		138.4	0.342612	0.311321		138.4	0.189993	0.166593		138.4	0.102523	0.0891129		138.4	0.0659213	0.0493544		138.4	0.0346026	0.023292
	138.6	0.907395	0.903719		138.6	0.563102	0.541157		138.6	0.310118	0.302116		138.6	0.155041	0.153638		138.6	0.0954948	0.0823731		138.6	0.0447972	0.0379278			138.6	0.542732	0.543738		138.6	0.343193	0.311704		138.6	0.190485	0.166815		138.6	0.102985	0.0892363		138.6	0.0659246	0.0494241		138.6	0.0345062	0.0233253
	138.8	0.908621	0.904565		138.8	0.564329	0.54179		138.8	0.310908	0.302509		138.8	0.155183	0.153848		138.8	0.0963455	0.0824889		138.8	0.045153	0.0379818			138.8	0.543422	0.544301		138.8	0.344026	0.312086		138.8	0.190523	0.167037		138.8	0.10324	0.0893596		138.8	0.0660348	0.0494938		138.8	0.0348488	0.0233585
	139	0.909993	0.90541		139	0.565762	0.542422		139	0.311509	0.302902		139	0.155588	0.154059		139	0.0971896	0.0826047		139	0.0455554	0.0380358			139	0.54391	0.544864		139	0.344144	0.312467		139	0.191185	0.167258		139	0.103383	0.089483		139	0.0664849	0.0495635		139	0.034942	0.0233917
	139.2	0.911387	0.906254		139.2	0.566378	0.543055		139.2	0.312171	0.303294		139.2	0.155264	0.154269		139.2	0.09785	0.0827205		139.2	0.0456867	0.0380898			139.2	0.544756	0.545426		139.2	0.344526	0.312849		139.2	0.191606	0.16748		139.2	0.103471	0.0896064		139.2	0.0670535	0.0496332		139.2	0.0355099	0.0234249
	139.4	0.912461	0.907097		139.4	0.567487	0.543686		139.4	0.312983	0.303687		139.4	0.154958	0.154479		139.4	0.0979854	0.0828363		139.4	0.0464545	0.0381438			139.4	0.545154	0.545988		139.4	0.345069	0.31323		139.4	0.191953	0.167701		139.4	0.103395	0.0897297		139.4	0.0671308	0.0497029		139.4	0.0354012	0.0234581
	139.6	0.913715	0.907939		139.6	0.569071	0.544318		139.6	0.313519	0.30408		139.6	0.154832	0.15469		139.6	0.0980126	0.082952		139.6	0.0471789	0.0381978			139.6	0.545382	0.546549		139.6	0.344943	0.313612		139.6	0.19221	0.167923		139.6	0.103273	0.089853		139.6	0.066791	0.0497726		139.6	0.0354532	0.0234913
	139.8	0.915089	0.90878		139.8	0.569669	0.544949		139.8	0.314027	0.304472		139.8	0.154699	0.1549		139.8	0.0982584	0.0830678		139.8	0.0474627	0.0382518			139.8	0.546654	0.54711		139.8	0.346062	0.313993		139.8	0.193358	0.168144		139.8	0.103676	0.0899764		139.8	0.0670061	0.0498422		139.8	0.0361743	0.0235245
	140	0.916406	0.90962		140	0.570891	0.54558		140	0.314719	0.304864		140	0.154521	0.155111		140	0.0981151	0.0831835		140	0.0476594	0.0383058			140	0.546939	0.54767		140	0.345882	0.314374		140	0.193357	0.168366		140	0.103423	0.0900997		140	0.0667461	0.0499119		140	0.0365493	0.0235577
	140.2	0.917	0.910459		140.2	0.57186	0.54621		140.2	0.315113	0.305257		140.2	0.154234	0.155321		140.2	0.0978145	0.0832993		140.2	0.0473377	0.0383598			140.2	0.547625	0.548229		140.2	0.34584	0.314754		140.2	0.193679	0.168587		140.2	0.103404	0.0902229		140.2	0.0672969	0.0499816		140.2	0.0367857	0.023591
	140.4	0.917336	0.911297		140.4	0.572804	0.54684		140.4	0.315739	0.305649		140.4	0.154278	0.155531		140.4	0.0974741	0.083415		140.4	0.0477239	0.0384138			140.4	0.547241	0.548789		140.4	0.346126	0.315135		140.4	0.194015	0.168808		140.4	0.103315	0.0903462		140.4	0.0670516	0.0500513		140.4	0.0367918	0.0236242
	140.6	0.91798	0.912134		140.6	0.573665	0.54747		140.6	0.316359	0.306041		140.6	0.154767	0.155741		140.6	0.0977399	0.0835307		140.6	0.0479702	0.0384678			140.6	0.547648	0.549347		140.6	0.34671	0.315515		140.6	0.194235	0.169029		140.6	0.103114	0.0904695		140.6	0.0673121	0.0501209		140.6	0.0369416	0.0236574
	140.8	0.91884	0.91297		140.8	0.573921	0.548099		140.8	0.316674	0.306433		140.8	0.15489	0.155952		140.8	0.0978743	0.0836465		140.8	0.048335	0.0385218			140.8	0.547732	0.549905		140.8	0.346975	0.315896		140.8	0.19373	0.169251		140.8	0.103084	0.0905927		140.8	0.066753	0.0501906		140.8	0.0369892	0.0236906
	141	0.919711	0.913805		141	0.574412	0.548728		141	0.31704	0.306824		141	0.155594	0.156162		141	0.0977594	0.0837622		141	0.0481752	0.0385758			141	0.548396	0.550463		141	0.347104	0.316276		141	0.193996	0.169472		141	0.103705	0.0907159		141	0.067185	0.0502602		141	0.0372149	0.0237238
	141.2	0.920591	0.91464		141.2	0.574384	0.549357		141.2	0.317371	0.307216		141.2	0.156055	0.156372		141.2	0.0978402	0.0838779		141.2	0.048163	0.0386297			141.2	0.548821	0.55102		141.2	0.348203	0.316655		141.2	0.194344	0.169693		141.2	0.104388	0.0908391		141.2	0.0673519	0.0503299		141.2	0.0371341	0.023757
	141.4	0.920961	0.915473		141.4	0.574489	0.549985		141.4	0.317132	0.307608		141.4	0.156383	0.156582		141.4	0.0976988	0.0839935		141.4	0.0476717	0.0386837			141.4	0.549431	0.551577		141.4	0.348818	0.317035		141.4	0.194462	0.169914		141.4	0.104442	0.0909623		141.4	0.0677294	0.0503995		141.4	0.0371363	0.0237902
	141.6	0.921728	0.916305		141.6	0.5751	0.550613		141.6	0.317374	0.307999		141.6	0.156686	0.156792		141.6	0.0977842	0.0841092		141.6	0.04722	0.0387377			141.6	0.549249	0.552133		141.6	0.349218	0.317415		141.6	0.194257	0.170135		141.6	0.104429	0.0910855		141.6	0.067311	0.0504691		141.6	0.0370764	0.0238234
	141.8	0.922675	0.917136		141.8	0.576004	0.55124		141.8	0.318036	0.30839		141.8	0.157955	0.157002		141.8	0.0979192	0.0842249		141.8	0.0469367	0.0387917			141.8	0.550372	0.552688		141.8	0.349863	0.317794		141.8	0.194715	0.170355		141.8	0.104509	0.0912087		141.8	0.0671419	0.0505388		141.8	0.0370507	0.0238566
	142	0.923602	0.917967		142	0.576942	0.551867		142	0.318641	0.308781		142	0.159018	0.157212		142	0.0985211	0.0843405		142	0.0474303	0.0388456			142	0.550089	0.553244		142	0.349905	0.318173		142	0.194556	0.170576		142	0.104379	0.0913318		142	0.0671592	0.0506084		142	0.0360695	0.0238898
	142.2	0.924201	0.918796		142.2	0.577698	0.552494		142.2	0.31858	0.309173		142.2	0.159469	0.157422		142.2	0.0984418	0.0844562		142.2	0.0471539	0.0388996			142.2	0.54976	0.553798		142.2	0.349587	0.318552		142.2	0.193907	0.170797		142.2	0.104071	0.0914549		142.2	0.0662048	0.050678		142.2	0.0353465	0.023923
	142.4	0.924787	0.919624		142.4	0.578435	0.55312		142.4	0.318901	0.309564		142.4	0.159905	0.157632		142.4	0.098619	0.0845718		142.4	0.0469546	0.0389536			142.4	0.549487	0.554352		142.4	0.349636	0.318931		142.4	0.193764	0.171018		142.4	0.104136	0.091578		142.4	0.0657559	0.0507476		142.4	0.0347124	0.0239562
	142.6	0.925396	0.920452		142.6	0.578773	0.553746		142.6	0.31949	0.309954		142.6	0.159955	0.157842		142.6	0.0993016	0.0846875		142.6	0.0471365	0.0390076			142.6	0.550372	0.554906		142.6	0.350257	0.31931		142.6	0.193977	0.171239		142.6	0.104757	0.0917011		142.6	0.0655512	0.0508173		142.6	0.0346557	0.0239893
	142.8	0.926016	0.921278		142.8	0.579067	0.554372		142.8	0.319961	0.310345		142.8	0.160116	0.158052		142.8	0.0997366	0.0848031		142.8	0.0467112	0.0390615			142.8	0.550833	0.555459		142.8	0.350638	0.319688		142.8	0.193754	0.171459		142.8	0.104658	0.0918242		142.8	0.0656734	0.0508869		142.8	0.0348384	0.0240225
	143	0.926518	0.922104		143	0.579367	0.554997		143	0.319944	0.310736		143	0.159851	0.158262		143	0.0997789	0.0849187		143	0.0465306	0.0391155			143	0.551834	0.556012		143	0.350875	0.320066		143	0.194289	0.17168		143	0.105017	0.0919473		143	0.0659981	0.0509565		143	0.0345735	0.0240557
	143.2	0.927098	0.922928		143.2	0.579918	0.555622		143.2	0.320176	0.311126		143.2	0.15971	0.158472		143.2	0.0998571	0.0850343		143.2	0.0470091	0.0391695			143.2	0.552971	0.556564		143.2	0.351425	0.320444		143.2	0.19491	0.1719		143.2	0.105649	0.0920704		143.2	0.0662004	0.0510261		143.2	0.034955	0.0240889
	143.4	0.928032	0.923752		143.4	0.580995	0.556247		143.4	0.320758	0.311517		143.4	0.159629	0.158681		143.4	0.0997804	0.0851499		143.4	0.0473044	0.0392234			143.4	0.55358	0.557115		143.4	0.351995	0.320822		143.4	0.195407	0.172121		143.4	0.106003	0.0921934		143.4	0.0661553	0.0510957		143.4	0.034749	0.0241221
	143.6	0.928908	0.924574		143.6	0.582185	0.556871		143.6	0.321008	0.311907		143.6	0.159484	0.158891		143.6	0.0998266	0.0852655		143.6	0.047374	0.0392774			143.6	0.554435	0.557666		143.6	0.35276	0.3212		143.6	0.195857	0.172341		143.6	0.106538	0.0923164		143.6	0.066487	0.0511653		143.6	0.0353318	0.0241553
	143.8	0.930128	0.925396		143.8	0.583027	0.557495		143.8	0.322008	0.312297		143.8	0.159993	0.159101		143.8	0.100473	0.0853811		143.8	0.0475614	0.0393313			143.8	0.555323	0.558217		143.8	0.352942	0.321578		143.8	0.196187	0.172562		143.8	0.106877	0.0924394		143.8	0.0665229	0.0512349		143.8	0.0358875	0.0241885
	144	0.930568	0.926216		144	0.583986	0.558118		144	0.322446	0.312687		144	0.159854	0.159311		144	0.100303	0.0854967		144	0.0475069	0.0393853			144	0.555844	0.558767		144	0.353177	0.321955		144	0.19643	0.172782		144	0.106958	0.0925624		144	0.0675256	0.0513044		144	0.0359135	0.0242217
	144.2	0.930601	0.927036		144.2	0.583913	0.558741		144.2	0.32223	0.313077		144.2	0.159571	0.15952		144.2	0.0999853	0.0856123		144.2	0.0468402	0.0394392			144.2	0.555574	0.559317		144.2	0.353253	0.322333		144.2	0.196337	0.173002		144.2	0.10679	0.0926854		144.2	0.067452	0.051374		144.2	0.0352007	0.0242548
	144.4	0.931203	0.927855		144.4	0.583808	0.559364		144.4	0.322537	0.313467		144.4	0.1592	0.15973		144.4	0.099811	0.0857278		144.4	0.0467275	0.0394932			144.4	0.555972	0.559866		144.4	0.353355	0.32271		144.4	0.196705	0.173222		144.4	0.106909	0.0928084		144.4	0.0673693	0.0514436		144.4	0.0357119	0.024288
	144.6	0.932861	0.928673		144.6	0.584162	0.559986		144.6	0.323436	0.313856		144.6	0.159426	0.15994		144.6	0.100377	0.0858434		144.6	0.0466897	0.0395471			144.6	0.5569	0.560414		144.6	0.35324	0.323087		144.6	0.196815	0.173443		144.6	0.106776	0.0929313		144.6	0.0672567	0.0515132		144.6	0.0359113	0.0243212
	144.8	0.933312	0.929489		144.8	0.583604	0.560608		144.8	0.323108	0.314246		144.8	0.159158	0.160149		144.8	0.0997884	0.0859589		144.8	0.0461976	0.0396011			144.8	0.557002	0.560962		144.8	0.353419	0.323463		144.8	0.196607	0.173663		144.8	0.106464	0.0930543		144.8	0.0667615	0.0515827		144.8	0.0357225	0.0243544
	145	0.934702	0.930305		145	0.584375	0.56123		145	0.323433	0.314636		145	0.159701	0.160359		145	0.0994291	0.0860744		145	0.0457842	0.039655			145	0.557501	0.56151		145	0.353656	0.32384		145	0.19665	0.173883		145	0.10698	0.0931772		145	0.0672562	0.0516523		145	0.0354682	0.0243876
	145.2	0.936408	0.93112		145.2	0.58514	0.561851		145.2	0.324519	0.315025		145.2	0.160129	0.160568		145.2	0.0998604	0.08619		145.2	0.0467437	0.039709			145.2	0.558714	0.562057		145.2	0.354672	0.324216		145.2	0.197236	0.174103		145.2	0.107322	0.0933001		145.2	0.0677479	0.0517218		145.2	0.0356116	0.0244207
	145.4	0.937242	0.931934		145.4	0.585408	0.562472		145.4	0.324988	0.315414		145.4	0.160508	0.160778		145.4	0.0995721	0.0863055		145.4	0.0468391	0.0397629			145.4	0.559564	0.562604		145.4	0.354798	0.324592		145.4	0.197713	0.174323		145.4	0.10733	0.093423		145.4	0.0686198	0.0517914		145.4	0.0360261	0.0244539
	145.6	0.93844	0.932747		145.6	0.586239	0.563092		145.6	0.325924	0.315803		145.6	0.161022	0.160987		145.6	0.0998637	0.086421		145.6	0.0470315	0.0398168			145.6	0.560162	0.56315		145.6	0.355136	0.324969		145.6	0.198243	0.174543		145.6	0.107426	0.0935459		145.6	0.0689647	0.0518609		145.6	0.0365819	0.0244871
	145.8	0.940058	0.933559		145.8	0.587078	0.563712		145.8	0.326505	0.316192		145.8	0.162039	0.161197		145.8	0.0999003	0.0865365		145.8	0.0475557	0.0398708			145.8	0.560749	0.563696		145.8	0.355612	0.325344		145.8	0.199005	0.174762		145.8	0.107418	0.0936687		145.8	0.0693221	0.0519305		145.8	0.0368269	0.0245202
	146	0.940556	0.93437		146	0.587642	0.564332		146	0.326792	0.316581		146	0.162146	0.161406		146	0.100355	0.086652		146	0.0480645	0.0399247			146	0.561275	0.564241		146	0.356292	0.32572		146	0.199328	0.174982		146	0.107807	0.0937916		146	0.0698664	0.052		146	0.0368124	0.0245534
	146.2	0.941282	0.935181		146.2	0.587666	0.564952		146.2	0.326914	0.31697		146.2	0.162259	0.161615		146.2	0.100455	0.0867674		146.2	0.0476125	0.0399786			146.2	0.561928	0.564785		146.2	0.356199	0.326096		146.2	0.199329	0.175202		146.2	0.107857	0.0939144		146.2	0.069606	0.0520695		146.2	0.0371087	0.0245866
	146.4	0.941792	0.93599		146.4	0.588004	0.565571		146.4	0.32728	0.317359		146.4	0.162177	0.161825		146.4	0.100534	0.0868829		146.4	0.0477738	0.0400326			146.4	0.562319	0.565329		146.4	0.357088	0.326471		146.4	0.199886	0.175422		146.4	0.108267	0.0940372		146.4	0.069577	0.0521391		146.4	0.0375141	0.0246198
	146.6	0.942307	0.936798		146.6	0.588829	0.566189		146.6	0.327882	0.317747		146.6	0.162599	0.162034		146.6	0.100758	0.0869984		146.6	0.0482514	0.0400865			146.6	0.563469	0.565873		146.6	0.357891	0.326846		146.6	0.200041	0.175641		146.6	0.10842	0.09416		146.6	0.0691927	0.0522086		146.6	0.0376521	0.0246529
	146.8	0.942413	0.937605		146.8	0.589432	0.566808		146.8	0.327984	0.318136		146.8	0.162947	0.162243		146.8	0.100507	0.0871138		146.8	0.047952	0.0401404			146.8	0.564217	0.566416		146.8	0.358476	0.327221		146.8	0.200405	0.175861		146.8	0.109134	0.0942828		146.8	0.0692871	0.0522781		146.8	0.0387903	0.0246861
	147	0.943035	0.938412		147	0.590193	0.567426		147	0.328418	0.318524		147	0.163471	0.162453		147	0.100831	0.0872293		147	0.0488129	0.0401943			147	0.565185	0.566959		147	0.358778	0.327596		147	0.20137	0.17608		147	0.109691	0.0944056		147	0.0692141	0.0523476		147	0.0388034	0.0247193
	147.2	0.943584	0.939217		147.2	0.591123	0.568043		147.2	0.328705	0.318912		147.2	0.164124	0.162662		147.2	0.100818	0.0873447		147.2	0.0486625	0.0402483			147.2	0.565988	0.567501		147.2	0.359853	0.327971		147.2	0.201651	0.1763		147.2	0.110047	0.0945283		147.2	0.0691784	0.0524171		147.2	0.0396198	0.0247524
	147.4	0.944183	0.940022		147.4	0.592476	0.568661		147.4	0.329307	0.3193		147.4	0.164547	0.162871		147.4	0.10086	0.0874601		147.4	0.0483728	0.0403022			147.4	0.566755	0.568043		147.4	0.360445	0.328345		147.4	0.201696	0.176519		147.4	0.11032	0.0946511		147.4	0.0692064	0.0524866		147.4	0.0399391	0.0247856
	147.6	0.94445	0.940825		147.6	0.593483	0.569277		147.6	0.329512	0.319688		147.6	0.165001	0.16308		147.6	0.100977	0.0875755		147.6	0.0480179	0.0403561			147.6	0.567152	0.568584		147.6	0.360848	0.32872		147.6	0.20153	0.176739		147.6	0.110232	0.0947738		147.6	0.0692231	0.0525561		147.6	0.0402693	0.0248187
	147.8	0.944818	0.941628		147.8	0.594248	0.569894		147.8	0.329895	0.320076		147.8	0.165173	0.163289		147.8	0.100636	0.087691		147.8	0.0478656	0.04041			147.8	0.567398	0.569125		147.8	0.36078	0.329094		147.8	0.201521	0.176958		147.8	0.110134	0.0948965		147.8	0.0689488	0.0526256		147.8	0.0400157	0.0248519
	148	0.94479	0.94243		148	0.5952	0.57051		148	0.329533	0.320464		148	0.165025	0.163498		148	0.100268	0.0878064		148	0.0476106	0.0404639			148	0.567554	0.569665		148	0.360761	0.329468		148	0.2015	0.177177		148	0.109638	0.0950192		148	0.0692591	0.0526951		148	0.0392452	0.0248851
	148.2	0.945916	0.94323		148.2	0.59587	0.571126		148.2	0.329651	0.320852		148.2	0.165002	0.163707		148.2	0.100393	0.0879218		148.2	0.0475828	0.0405178			148.2	0.567788	0.570204		148.2	0.360689	0.329841		148.2	0.201469	0.177397		148.2	0.109525	0.0951419		148.2	0.0686619	0.0527646		148.2	0.0388822	0.0249182
	148.4	0.946415	0.94403		148.4	0.596354	0.571741		148.4	0.330112	0.321239		148.4	0.164857	0.163916		148.4	0.10089	0.0880371		148.4	0.0477976	0.0405718			148.4	0.567857	0.570744		148.4	0.360446	0.330215		148.4	0.201544	0.177616		148.4	0.10931	0.0952646		148.4	0.0680539	0.0528341		148.4	0.03841	0.0249514
	148.6	0.946847	0.944829		148.6	0.596712	0.572356		148.6	0.330399	0.321626		148.6	0.164757	0.164125		148.6	0.101147	0.0881525		148.6	0.0475492	0.0406257			148.6	0.567969	0.571282		148.6	0.361244	0.330589		148.6	0.201073	0.177835		148.6	0.109274	0.0953872		148.6	0.0676988	0.0529036		148.6	0.0374898	0.0249845
	148.8	0.94741	0.945627		148.8	0.597035	0.572971		148.8	0.330331	0.322014		148.8	0.164668	0.164334		148.8	0.101	0.0882679		148.8	0.0476256	0.0406796			148.8	0.56797	0.571821		148.8	0.361683	0.330962		148.8	0.200882	0.178054		148.8	0.109128	0.0955098		148.8	0.0676928	0.052973		148.8	0.0367364	0.0250177
	149	0.948308	0.946424		149	0.597329	0.573586		149	0.330751	0.322401		149	0.164524	0.164543		149	0.10119	0.0883832		149	0.0479574	0.0407335			149	0.568607	0.572358		149	0.361882	0.331335		149	0.200893	0.178273		149	0.109573	0.0956325		149	0.0681004	0.0530425		149	0.0362843	0.0250508
	149.2	0.949364	0.94722		149.2	0.597851	0.5742		149.2	0.331238	0.322788		149.2	0.164637	0.164752		149.2	0.101325	0.0884986		149.2	0.048354	0.0407874			149.2	0.569932	0.572896		149.2	0.362633	0.331708		149.2	0.201695	0.178492		149.2	0.109573	0.0957551		149.2	0.0685171	0.053112		149.2	0.036257	0.025084
	149.4	0.950323	0.948015		149.4	0.598262	0.574813		149.4	0.331525	0.323175		149.4	0.165191	0.164961		149.4	0.101608	0.0886139		149.4	0.0482348	0.0408413			149.4	0.569827	0.573432		149.4	0.361927	0.332081		149.4	0.20177	0.178711		149.4	0.109193	0.0958777		149.4	0.0687841	0.0531814		149.4	0.0354485	0.0251171
	149.6	0.951425	0.948809		149.6	0.599633	0.575426		149.6	0.331939	0.323562		149.6	0.165624	0.16517		149.6	0.102191	0.0887293		149.6	0.0488332	0.0408952			149.6	0.570246	0.573969		149.6	0.362262	0.332453		149.6	0.202203	0.17893		149.6	0.109093	0.0960002		149.6	0.0690731	0.0532509		149.6	0.0355096	0.0251503
	149.8	0.951967	0.949603		149.8	0.600323	0.576039		149.8	0.331619	0.323949		149.8	0.165282	0.165379		149.8	0.10191	0.0888446		149.8	0.0485376	0.0409491			149.8	0.5708	0.574504		149.8	0.362517	0.332826		149.8	0.202708	0.179149		149.8	0.109198	0.0961228		149.8	0.0696038	0.0533203		149.8	0.034786	0.0251834
	150	0.952559	0.950395		150	0.600703	0.576652		150	0.331677	0.324335		150	0.165384	0.165588		150	0.101888	0.0889599		150	0.0483819	0.0410029			150	0.572073	0.57504		150	0.363503	0.333198		150	0.203456	0.179367		150	0.110152	0.0962453		150	0.0701399	0.0533898		150	0.0350401	0.0252166
	150.2	0.953882	0.951187		150.2	0.601552	0.577264		150.2	0.332288	0.324722		150.2	0.165714	0.165796		150.2	0.101529	0.0890752		150.2	0.0482857	0.0410568			150.2	0.572071	0.575575		150.2	0.363764	0.33357		150.2	0.203641	0.179586		150.2	0.110072	0.0963679		150.2	0.0701567	0.0534592		150.2	0.0349805	0.0252497
	150.4	0.95484	0.951977		150.4	0.602219	0.577876		150.4	0.332585	0.325108		150.4	0.166285	0.166005		150.4	0.101397	0.0891905		150.4	0.0485786	0.0411107			150.4	0.572334	0.576109		150.4	0.36437	0.333942		150.4	0.204191	0.179805		150.4	0.110433	0.0964904		150.4	0.0705505	0.0535286		150.4	0.0350751	0.0252829
	150.6	0.955669	0.952767		150.6	0.603336	0.578488		150.6	0.333556	0.325494		150.6	0.166942	0.166214		150.6	0.101564	0.0893058		150.6	0.0487523	0.0411646			150.6	0.572877	0.576643		150.6	0.364491	0.334314		150.6	0.204671	0.180024		150.6	0.110239	0.0966129		150.6	0.0707584	0.0535981		150.6	0.035683	0.025316
	150.8	0.956626	0.953555		150.8	0.603669	0.579099		150.8	0.333989	0.325881		150.8	0.167442	0.166422		150.8	0.101498	0.0894211		150.8	0.0481527	0.0412185			150.8	0.573537	0.577176		150.8	0.364827	0.334685		150.8	0.20498	0.180242		150.8	0.110407	0.0967354		150.8	0.0715857	0.0536675		150.8	0.0368891	0.0253491
	151	0.957282	0.954343		151	0.604213	0.579709		151	0.334538	0.326267		151	0.168085	0.166631		151	0.101299	0.0895363		151	0.0478264	0.0412724			151	0.574309	0.577709		151	0.365235	0.335057		151	0.205527	0.180461		151	0.110477	0.0968579		151	0.0718949	0.0537369		151	0.0371637	0.0253823
	151.2	0.957551	0.95513		151.2	0.604805	0.58032		151.2	0.3348	0.326653		151.2	0.168392	0.16684		151.2	0.101224	0.0896516		151.2	0.0467383	0.0413263			151.2	0.575091	0.578241		151.2	0.365963	0.335428		151.2	0.205603	0.180679		151.2	0.111005	0.0969803		151.2	0.0725318	0.0538063		151.2	0.0382764	0.0254154
	151.4	0.958023	0.955916		151.4	0.605497	0.58093		151.4	0.335492	0.327038		151.4	0.168584	0.167048		151.4	0.101346	0.0897669		151.4	0.046632	0.0413801			151.4	0.575682	0.578773		151.4	0.366756	0.335799		151.4	0.206009	0.180897		151.4	0.111079	0.0971028		151.4	0.0732369	0.0538758		151.4	0.0389876	0.0254486
	151.6	0.959523	0.956701		151.6	0.605887	0.58154		151.6	0.335938	0.327424		151.6	0.168873	0.167257		151.6	0.101598	0.0898821		151.6	0.0466986	0.041434			151.6	0.575861	0.579305		151.6	0.367076	0.33617		151.6	0.206426	0.181116		151.6	0.111159	0.0972252		151.6	0.0735701	0.0539452		151.6	0.0389518	0.0254817
	151.8	0.960638	0.957485		151.8	0.606402	0.582149		151.8	0.336472	0.32781		151.8	0.169036	0.167465		151.8	0.101176	0.0899973		151.8	0.0470354	0.0414879			151.8	0.57603	0.579836		151.8	0.367791	0.336541		151.8	0.206833	0.181334		151.8	0.111406	0.0973476		151.8	0.0737901	0.0540146		151.8	0.0393441	0.0255148
	152	0.961424	0.958268		152	0.607377	0.582758		152	0.337276	0.328195		152	0.169517	0.167674		152	0.101794	0.0901126		152	0.0473395	0.0415418			152	0.576801	0.580366		152	0.368145	0.336911		152	0.207255	0.181552		152	0.111783	0.09747		152	0.0739129	0.054084		152	0.0392285	0.025548
	152.2	0.962395	0.95905		152.2	0.608166	0.583367		152.2	0.338038	0.328581		152.2	0.169927	0.167882		152.2	0.102555	0.0902278		152.2	0.0478884	0.0415956			152.2	0.577196	0.580896		152.2	0.368778	0.337282		152.2	0.207316	0.181771		152.2	0.112582	0.0975924		152.2	0.0733584	0.0541534		152.2	0.0395225	0.0255811
	152.4	0.962617	0.959832		152.4	0.609059	0.583975		152.4	0.338801	0.328966		152.4	0.169975	0.168091		152.4	0.103049	0.090343		152.4	0.0477437	0.0416495			152.4	0.577558	0.581426		152.4	0.368958	0.337652		152.4	0.207507	0.181989		152.4	0.112596	0.0977147		152.4	0.0724864	0.0542227		152.4	0.0397403	0.0256142
	152.6	0.963398	0.960612		152.6	0.609723	0.584583		152.6	0.339296	0.329351		152.6	0.170019	0.168299		152.6	0.103353	0.0904582		152.6	0.0481412	0.0417034			152.6	0.578104	0.581955		152.6	0.369756	0.338022		152.6	0.207688	0.182207		152.6	0.112852	0.0978371		152.6	0.0723432	0.0542921		152.6	0.0400949	0.0256473
	152.8	0.963935	0.961392		152.8	0.610005	0.58519		152.8	0.339706	0.329736		152.8	0.169711	0.168507		152.8	0.103504	0.0905734		152.8	0.0483359	0.0417572			152.8	0.578856	0.582483		152.8	0.370027	0.338392		152.8	0.208686	0.182425		152.8	0.113193	0.0979594		152.8	0.0722443	0.0543615		152.8	0.0399054	0.0256805
	153	0.964375	0.96217		153	0.61058	0.585798		153	0.340239	0.330121		153	0.169715	0.168716		153	0.10362	0.0906886		153	0.0487915	0.0418111			153	0.579036	0.583011		153	0.370216	0.338762		153	0.208669	0.182643		153	0.113507	0.0980817		153	0.07198	0.0544309		153	0.0398119	0.0257136
	153.2	0.965267	0.962948		153.2	0.61183	0.586405		153.2	0.340633	0.330506		153.2	0.170176	0.168924		153.2	0.103916	0.0908038		153.2	0.049154	0.0418649			153.2	0.579471	0.583539		153.2	0.369977	0.339131		153.2	0.208767	0.182861		153.2	0.11351	0.0982041		153.2	0.0714319	0.0545003		153.2	0.0393479	0.0257467
	153.4	0.965774	0.963725		153.4	0.612396	0.587011		153.4	0.34141	0.33089		153.4	0.170195	0.169132		153.4	0.104551	0.0909189		153.4	0.0493879	0.0419188			153.4	0.579519	0.584066		153.4	0.369894	0.339501		153.4	0.208861	0.183079		153.4	0.113722	0.0983263		153.4	0.0709505	0.0545696		153.4	0.0388202	0.0257798
	153.6	0.966415	0.964501		153.6	0.612792	0.587617		153.6	0.341093	0.331275		153.6	0.169597	0.16934		153.6	0.104259	0.0910341		153.6	0.0497929	0.0419727			153.6	0.579996	0.584593		153.6	0.370548	0.33987		153.6	0.209242	0.183297		153.6	0.114274	0.0984486		153.6	0.0709527	0.054639		153.6	0.0389788	0.025813
	153.8	0.966841	0.965276		153.8	0.612985	0.588223		153.8	0.340534	0.331659		153.8	0.169091	0.169549		153.8	0.103867	0.0911492		153.8	0.0492805	0.0420265			153.8	0.580432	0.585119		153.8	0.370617	0.340239		153.8	0.209419	0.183515		153.8	0.114744	0.0985709		153.8	0.0708275	0.0547084		153.8	0.0387898	0.0258461
	154	0.96795	0.96605		154	0.613515	0.588828		154	0.340785	0.332044		154	0.169614	0.169757		154	0.104271	0.0912644		154	0.0498921	0.0420804			154	0.581126	0.585645		154	0.371578	0.340608		154	0.209639	0.183732		154	0.115336	0.0986931		154	0.0702406	0.0547777		154	0.0387183	0.0258792
	154.2	0.969102	0.966823		154.2	0.614201	0.589434		154.2	0.340957	0.332428		154.2	0.169777	0.169965		154.2	0.104448	0.0913795		154.2	0.0502088	0.0421342			154.2	0.581507	0.58617		154.2	0.372033	0.340976		154.2	0.209731	0.18395		154.2	0.114999	0.0988154		154.2	0.0706683	0.0548471		154.2	0.0390414	0.0259123
	154.4	0.969693	0.967595		154.4	0.614744	0.590038		154.4	0.341196	0.332812		154.4	0.169817	0.170173		154.4	0.104726	0.0914946		154.4	0.0507249	0.0421881			154.4	0.58224	0.586695		154.4	0.372261	0.341345		154.4	0.209844	0.184168		154.4	0.114915	0.0989376		154.4	0.0710815	0.0549164		154.4	0.039085	0.0259455
	154.6	0.970674	0.968366		154.6	0.616103	0.590643		154.6	0.3422	0.333196		154.6	0.17036	0.170381		154.6	0.104817	0.0916098		154.6	0.0510304	0.0422419			154.6	0.58323	0.587219		154.6	0.372849	0.341713		154.6	0.210207	0.184385		154.6	0.114626	0.0990598		154.6	0.0716278	0.0549857		154.6	0.0396759	0.0259786
	154.8	0.971313	0.969137		154.8	0.616386	0.591247		154.8	0.342317	0.33358		154.8	0.170771	0.170589		154.8	0.104913	0.0917249		154.8	0.0510223	0.0422957			154.8	0.5839	0.587743		154.8	0.373152	0.342082		154.8	0.210092	0.184603		154.8	0.114733	0.099182		154.8	0.0720041	0.0550551		154.8	0.0398747	0.0260117
	155	0.97169	0.969906		155	0.617344	0.59185		155	0.342674	0.333964		155	0.17101	0.170797		155	0.105038	0.09184		155	0.051285	0.0423496			155	0.584276	0.588266		155	0.373385	0.34245		155	0.210331	0.18482		155	0.114944	0.0993041		155	0.0720575	0.0551244		155	0.039666	0.0260448
	155.2	0.972586	0.970675		155.2	0.618259	0.592454		155.2	0.343598	0.334348		155.2	0.171834	0.171005		155.2	0.105647	0.0919551		155.2	0.0512848	0.0424034			155.2	0.584556	0.588789		155.2	0.373661	0.342817		155.2	0.210262	0.185038		155.2	0.114402	0.0994263		155.2	0.0727052	0.0551937		155.2	0.0393246	0.0260779
	155.4	0.973856	0.971443		155.4	0.618871	0.593057		155.4	0.343979	0.334731		155.4	0.172241	0.171213		155.4	0.106101	0.0920701		155.4	0.0517403	0.0424573			155.4	0.584818	0.589311		155.4	0.37391	0.343185		155.4	0.210122	0.185255		155.4	0.113876	0.0995484		155.4	0.0728205	0.055263		155.4	0.0389034	0.026111
	155.6	0.975226	0.97221		155.6	0.619895	0.593659		155.6	0.344865	0.335115		155.6	0.172911	0.171421		155.6	0.106104	0.0921852		155.6	0.0523982	0.0425111			155.6	0.584446	0.589833		155.6	0.37345	0.343553		155.6	0.210116	0.185472		155.6	0.11363	0.0996706		155.6	0.0723935	0.0553324		155.6	0.0379496	0.0261441
	155.8	0.976015	0.972976		155.8	0.62084	0.594261		155.8	0.345513	0.335498		155.8	0.173638	0.171629		155.8	0.106328	0.0923003		155.8	0.0529745	0.0425649			155.8	0.585801	0.590354		155.8	0.374779	0.34392		155.8	0.210606	0.18569		155.8	0.114	0.0997927		155.8	0.0729246	0.0554017		155.8	0.0386541	0.0261772
	156	0.976479	0.973741		156	0.621994	0.594863		156	0.346344	0.335881		156	0.17387	0.171837		156	0.10725	0.0924153		156	0.0527999	0.0426188			156	0.586642	0.590875		156	0.374618	0.344287		156	0.210664	0.185907		156	0.113971	0.0999148		156	0.0728451	0.055471		156	0.0385259	0.0262103
	156.2	0.97714	0.974505		156.2	0.622946	0.595465		156.2	0.346779	0.336264		156.2	0.173954	0.172044		156.2	0.107518	0.0925304		156.2	0.052665	0.0426726			156.2	0.586808	0.591396		156.2	0.375319	0.344654		156.2	0.210841	0.186124		156.2	0.114172	0.100037		156.2	0.0729054	0.0555403		156.2	0.0390634	0.0262435
	156.4	0.977231	0.975268		156.4	0.623872	0.596066		156.4	0.347106	0.336647		156.4	0.174035	0.172252		156.4	0.107145	0.0926454		156.4	0.0519464	0.0427264			156.4	0.587042	0.591916		156.4	0.376073	0.345021		156.4	0.211666	0.186341		156.4	0.113821	0.100159		156.4	0.0734448	0.0556096		156.4	0.0393061	0.0262766
	156.6	0.976969	0.976031		156.6	0.623794	0.596667		156.6	0.347209	0.33703		156.6	0.174067	0.17246		156.6	0.106671	0.0927605		156.6	0.0512638	0.0427802			156.6	0.587292	0.592435		156.6	0.377206	0.345388		156.6	0.212242	0.186558		156.6	0.114608	0.100281		156.6	0.0743801	0.0556789		156.6	0.0393684	0.0263097
	156.8	0.977372	0.976792		156.8	0.624299	0.597267		156.8	0.347882	0.337413		156.8	0.17373	0.172668		156.8	0.10617	0.0928755		156.8	0.0507899	0.0428341			156.8	0.58759	0.592954		156.8	0.377574	0.345754		156.8	0.212607	0.186775		156.8	0.114892	0.100403		156.8	0.0742864	0.0557482		156.8	0.0390904	0.0263428
	157	0.978277	0.977553		157	0.624498	0.597868		157	0.348372	0.337796		157	0.173531	0.172875		157	0.105768	0.0929905		157	0.0501107	0.0428879			157	0.587546	0.593473		157	0.377808	0.346121		157	0.212503	0.186992		157	0.114995	0.100525		157	0.0742146	0.0558175		157	0.0390635	0.0263759
	157.2	0.978448	0.978312		157.2	0.624578	0.598467		157.2	0.348333	0.338178		157.2	0.173364	0.173083		157.2	0.105463	0.0931055		157.2	0.0494428	0.0429417			157.2	0.587912	0.593991		157.2	0.378205	0.346487		157.2	0.212694	0.187209		157.2	0.115076	0.100647		157.2	0.0736925	0.0558867		157.2	0.039206	0.026409
	157.4	0.979057	0.979071		157.4	0.624675	0.599067		157.4	0.348355	0.338561		157.4	0.173257	0.173291		157.4	0.105441	0.0932205		157.4	0.0489708	0.0429955			157.4	0.588292	0.594509		157.4	0.379045	0.346853		157.4	0.213287	0.187426		157.4	0.115463	0.100769		157.4	0.0729011	0.055956		157.4	0.0396867	0.0264421
	157.6	0.980003	0.979829		157.6	0.624681	0.599666		157.6	0.347815	0.338943		157.6	0.173115	0.173498		157.6	0.105199	0.0933355		157.6	0.0484472	0.0430493			157.6	0.588695	0.595026		157.6	0.379848	0.347219		157.6	0.213293	0.187643		157.6	0.115795	0.100891		157.6	0.0733269	0.0560253		157.6	0.0398945	0.0264752
	157.8	0.98066	0.980586		157.8	0.624592	0.600265		157.8	0.347917	0.339325		157.8	0.172925	0.173706		157.8	0.105197	0.0934505		157.8	0.0479221	0.0431031			157.8	0.589415	0.595542		157.8	0.380367	0.347584		157.8	0.213464	0.18786		157.8	0.115662	0.101013		157.8	0.0733028	0.0560945		157.8	0.0404445	0.0265083
	158	0.981433	0.981342		158	0.624793	0.600863		158	0.348334	0.339707		158	0.173223	0.173914		158	0.105447	0.0935654		158	0.0481072	0.043157			158	0.590903	0.596059		158	0.38144	0.34795		158	0.21419	0.188077		158	0.116323	0.101135		158	0.0736574	0.0561638		158	0.0408166	0.0265414
	158.2	0.982211	0.982098		158.2	0.625154	0.601461		158.2	0.348705	0.340089		158.2	0.173021	0.174121		158.2	0.105076	0.0936804		158.2	0.0483296	0.0432108			158.2	0.591845	0.596574		158.2	0.38155	0.348315		158.2	0.214595	0.188293		158.2	0.116451	0.101257		158.2	0.0742709	0.0562331		158.2	0.0413129	0.0265744
	158.4	0.982911	0.982852		158.4	0.626175	0.602059		158.4	0.349583	0.340471		158.4	0.172953	0.174329		158.4	0.105397	0.0937953		158.4	0.0492273	0.0432646			158.4	0.592854	0.59709		158.4	0.381863	0.34868		158.4	0.214687	0.18851		158.4	0.116719	0.101379		158.4	0.0744644	0.0563023		158.4	0.0412177	0.0266075
	158.6	0.983691	0.983606		158.6	0.626898	0.602656		158.6	0.350039	0.340853		158.6	0.173515	0.174536		158.6	0.105772	0.0939103		158.6	0.0494528	0.0433184			158.6	0.593555	0.597604		158.6	0.382025	0.349045		158.6	0.215206	0.188727		158.6	0.116694	0.101501		158.6	0.0745778	0.0563716		158.6	0.0416458	0.0266406
	158.8	0.98474	0.984358		158.8	0.627203	0.603253		158.8	0.35075	0.341235		158.8	0.174097	0.174743		158.8	0.106508	0.0940252		158.8	0.0500383	0.0433722			158.8	0.59369	0.598119		158.8	0.381668	0.34941		158.8	0.214734	0.188943		158.8	0.116347	0.101623		158.8	0.0741205	0.0564408		158.8	0.0410207	0.0266737
	159	0.985175	0.98511		159	0.628131	0.60385		159	0.351699	0.341616		159	0.174136	0.174951		159	0.106879	0.0941401		159	0.0507207	0.043426			159	0.593591	0.598633		159	0.381025	0.349775		159	0.214117	0.18916		159	0.115865	0.101744		159	0.0738592	0.0565101		159	0.0402017	0.0267068
	159.2	0.98665	0.985861		159.2	0.629246	0.604446		159.2	0.353092	0.341997		159.2	0.175379	0.175158		159.2	0.107982	0.0942551		159.2	0.0519627	0.0434798			159.2	0.593855	0.599146		159.2	0.380726	0.350139		159.2	0.213729	0.189376		159.2	0.115514	0.101866		159.2	0.0736462	0.0565793		159.2	0.0400591	0.0267399
	159.4	0.987728	0.986611		159.4	0.629738	0.605042		159.4	0.353193	0.342379		159.4	0.176059	0.175366		159.4	0.108428	0.09437		159.4	0.0530161	0.0435336			159.4	0.593832	0.599659		159.4	0.379881	0.350504		159.4	0.213137	0.189592		159.4	0.115299	0.101988		159.4	0.0730448	0.0566485		159.4	0.0394616	0.026773
	159.6	0.988842	0.98736		159.6	0.631185	0.605638		159.6	0.354131	0.34276		159.6	0.176875	0.175573		159.6	0.109352	0.0944849		159.6	0.0540833	0.0435874			159.6	0.593546	0.600172		159.6	0.379915	0.350868		159.6	0.212894	0.189809		159.6	0.115119	0.10211		159.6	0.0726367	0.0567177		159.6	0.0390772	0.0268061
	159.8	0.989685	0.988108		159.8	0.63236	0.606233		159.8	0.35514	0.343141		159.8	0.177427	0.17578		159.8	0.1104	0.0945998		159.8	0.0551238	0.0436411			159.8	0.595092	0.600684		159.8	0.38103	0.351232		159.8	0.213268	0.190025		159.8	0.115534	0.102232		159.8	0.0735143	0.056787		159.8	0.0397769	0.0268392
	160	0.99	0.988856		160	0.633306	0.606828		160	0.355946	0.343522		160	0.177084	0.175987		160	0.110418	0.0947146		160	0.0547235	0.0436949			160	0.595059	0.601195		160	0.380917	0.351596		160	0.213072	0.190241		160	0.11519	0.102354		160	0.0733237	0.0568562		160	0.0397233	0.0268722
	160.2	0.990293	0.989602		160.2	0.633952	0.607422		160.2	0.356697	0.343903		160.2	0.177469	0.176195		160.2	0.11022	0.0948295		160.2	0.0550165	0.0437487			160.2	0.59517	0.601706		160.2	0.381975	0.351959		160.2	0.213412	0.190457		160.2	0.115051	0.102475		160.2	0.0735367	0.0569254		160.2	0.039591	0.0269053
	160.4	0.990595	0.990348		160.4	0.634916	0.608017		160.4	0.356731	0.344284		160.4	0.177854	0.176402		160.4	0.110163	0.0949444		160.4	0.0548944	0.0438025			160.4	0.595781	0.602217		160.4	0.382843	0.352323		160.4	0.214239	0.190673		160.4	0.115714	0.102597		160.4	0.0738546	0.0569946		160.4	0.0396496	0.0269384
	160.6	0.991235	0.991093		160.6	0.635315	0.60861		160.6	0.357139	0.344664		160.6	0.177934	0.176609		160.6	0.109853	0.0950592		160.6	0.054648	0.0438563			160.6	0.596194	0.602727		160.6	0.383071	0.352686		160.6	0.214667	0.19089		160.6	0.116183	0.102719		160.6	0.0740533	0.0570638		160.6	0.0399331	0.0269715
	160.8	0.992302	0.991837		160.8	0.636223	0.609204		160.8	0.357944	0.345045		160.8	0.177747	0.176816		160.8	0.109818	0.0951741		160.8	0.0547904	0.0439101			160.8	0.596329	0.603237		160.8	0.382879	0.353049		160.8	0.214899	0.191106		160.8	0.115784	0.102841		160.8	0.0733317	0.057133		160.8	0.0393949	0.0270046
	161	0.993057	0.99258		161	0.636561	0.609797		161	0.357688	0.345425		161	0.17798	0.177023		161	0.109421	0.0952889		161	0.0538396	0.0439639			161	0.596778	0.603746		161	0.383745	0.353412		161	0.215182	0.191322		161	0.11587	0.102962		161	0.0732276	0.0572022		161	0.039772	0.0270376
	161.2	0.993636	0.993322		161.2	0.637461	0.61039		161.2	0.35743	0.345806		161.2	0.178497	0.17723		161.2	0.109316	0.0954038		161.2	0.0538036	0.0440176			161.2	0.597921	0.604255		161.2	0.384793	0.353775		161.2	0.215737	0.191537		161.2	0.116043	0.103084		161.2	0.0730755	0.0572714		161.2	0.0399512	0.0270707
	161.4	0.994171	0.994063		161.4	0.637806	0.610982		161.4	0.356856	0.346186		161.4	0.178357	0.177437		161.4	0.109031	0.0955186		161.4	0.0527738	0.0440714			161.4	0.598656	0.604763		161.4	0.38531	0.354138		161.4	0.215896	0.191753		161.4	0.115949	0.103206		161.4	0.0734534	0.0573406		161.4	0.0400675	0.0271038
	161.6	0.994675	0.994804		161.6	0.637482	0.611575		161.6	0.356835	0.346566		161.6	0.177969	0.177644		161.6	0.108553	0.0956334		161.6	0.0516456	0.0441252			161.6	0.599162	0.605271		161.6	0.385763	0.3545		161.6	0.216292	0.191969		161.6	0.11591	0.103327		161.6	0.0740815	0.0574097		161.6	0.0398073	0.0271369
	161.8	0.995205	0.995543		161.8	0.637339	0.612166		161.8	0.356967	0.346946		161.8	0.177636	0.177851		161.8	0.108206	0.0957482		161.8	0.0509557	0.044179			161.8	0.600652	0.605778		161.8	0.386405	0.354862		161.8	0.217171	0.192185		161.8	0.116335	0.103449		161.8	0.0746996	0.0574789		161.8	0.0406738	0.0271699
	162	0.995554	0.996282		162	0.637521	0.612758		162	0.356543	0.347326		162	0.177638	0.178058		162	0.108252	0.095863		162	0.0506511	0.0442327			162	0.601599	0.606285		162	0.387008	0.355225		162	0.21794	0.192401		162	0.117293	0.103571		162	0.0749653	0.0575481		162	0.0407267	0.027203
	162.2	0.996279	0.99702		162.2	0.638374	0.613349		162.2	0.357013	0.347706		162.2	0.177635	0.178265		162.2	0.108498	0.0959778		162.2	0.0508454	0.0442865			162.2	0.60213	0.606792		162.2	0.387319	0.355587		162.2	0.217851	0.192616		162.2	0.117375	0.103692		162.2	0.0744417	0.0576173		162.2	0.0401168	0.0272361
	162.4	0.996504	0.997757		162.4	0.63842	0.61394		162.4	0.356868	0.348085		162.4	0.177284	0.178472		162.4	0.108784	0.0960926		162.4	0.0504065	0.0443403			162.4	0.603181	0.607298		162.4	0.388465	0.355948		162.4	0.218393	0.192832		162.4	0.117891	0.103814		162.4	0.0747313	0.0576864		162.4	0.0408038	0.0272691
	162.6	0.996696	0.998493		162.6	0.638395	0.61453		162.6	0.356829	0.348465		162.6	0.177524	0.178679		162.6	0.109168	0.0962074		162.6	0.0501088	0.044394			162.6	0.603758	0.607803		162.6	0.388879	0.35631		162.6	0.218677	0.193047		162.6	0.117937	0.103936		162.6	0.0744885	0.0577556		162.6	0.0406643	0.0273022
	162.8	0.997455	0.999228		162.8	0.638929	0.61512		162.8	0.357555	0.348844		162.8	0.177807	0.178886		162.8	0.109289	0.0963221		162.8	0.0502402	0.0444478			162.8	0.603731	0.608308		162.8	0.388496	0.356672		162.8	0.218144	0.193263		162.8	0.117916	0.104057		162.8	0.0741889	0.0578247		162.8	0.0400187	0.0273353
	163	0.99828	0.999962		163	0.640075	0.61571		163	0.358254	0.349223		163	0.178237	0.179092		163	0.109946	0.0964369		163	0.0510845	0.0445015			163	0.603318	0.608813		163	0.388136	0.357033		163	0.217747	0.193478		163	0.117851	0.104179		163	0.0739867	0.0578939		163	0.0398217	0.0273683
	163.2	0.999558	1.0007		163.2	0.640917	0.616299		163.2	0.358227	0.349603		163.2	0.17912	0.179299		163.2	0.110581	0.0965516		163.2	0.0514709	0.0445553			163.2	0.603316	0.609317		163.2	0.387987	0.357394		163.2	0.217585	0.193694		163.2	0.117602	0.1043		163.2	0.0734754	0.057963		163.2	0.0397097	0.0274014
	163.4	1.00014	1.00143		163.4	0.641682	0.616888		163.4	0.358636	0.349982		163.4	0.179694	0.179506		163.4	0.110896	0.0966664		163.4	0.0518181	0.044609			163.4	0.603619	0.609821		163.4	0.388541	0.357755		163.4	0.217919	0.193909		163.4	0.117947	0.104422		163.4	0.0738088	0.0580322		163.4	0.03972	0.0274344
	163.6	1.0008	1.00216		163.6	0.642993	0.617477		163.6	0.359908	0.350361		163.6	0.179788	0.179713		163.6	0.111307	0.0967811		163.6	0.0518633	0.0446628			163.6	0.604213	0.610324		163.6	0.38941	0.358116		163.6	0.218294	0.194125		163.6	0.11851	0.104543		163.6	0.0737897	0.0581013		163.6	0.04	0.0274675
	163.8	1.00151	1.00289		163.8	0.643386	0.618065		163.8	0.36111	0.35074		163.8	0.18026	0.179919		163.8	0.110935	0.0968958		163.8	0.0522636	0.0447165			163.8	0.605265	0.610827		163.8	0.390161	0.358477		163.8	0.218571	0.19434		163.8	0.118946	0.104665		163.8	0.0740178	0.0581704		163.8	0.040502	0.0275006
	164	1.00237	1.00362		164	0.644124	0.618653		164	0.362093	0.351118		164	0.180416	0.180126		164	0.110587	0.0970105		164	0.0518851	0.0447703			164	0.605576	0.611329		164	0.390848	0.358837		164	0.21914	0.194555		164	0.119422	0.104786		164	0.0745444	0.0582396		164	0.0409353	0.0275336
	164.2	1.00388	1.00435		164.2	0.645221	0.619241		164.2	0.363123	0.351497		164.2	0.181237	0.180332		164.2	0.110876	0.0971252		164.2	0.052603	0.044824			164.2	0.605596	0.611831		164.2	0.391273	0.359197		164.2	0.219202	0.19477		164.2	0.119509	0.104908		164.2	0.0746593	0.0583087		164.2	0.0407201	0.0275667
	164.4	1.00491	1.00508		164.4	0.646157	0.619828		164.4	0.363788	0.351875		164.4	0.181736	0.180539		164.4	0.111104	0.0972399		164.4	0.0526098	0.0448778			164.4	0.606185	0.612333		164.4	0.391597	0.359558		164.4	0.220059	0.194985		164.4	0.120934	0.105029		164.4	0.0752154	0.0583778		164.4	0.0413528	0.0275997
	164.6	1.00544	1.00581		164.6	0.64687	0.620415		164.6	0.364282	0.352254		164.6	0.182303	0.180746		164.6	0.111172	0.0973546		164.6	0.0523347	0.0449315			164.6	0.606212	0.612834		164.6	0.391757	0.359918		164.6	0.220473	0.1952		164.6	0.120946	0.105151		164.6	0.0757011	0.0584469		164.6	0.0414839	0.0276328
	164.8	1.00592	1.00653		164.8	0.647652	0.621001		164.8	0.364427	0.352632		164.8	0.182072	0.180952		164.8	0.110584	0.0974693		164.8	0.052018	0.0449853			164.8	0.606251	0.613334		164.8	0.391804	0.360277		164.8	0.220643	0.195415		164.8	0.120965	0.105272		164.8	0.0759372	0.058516		164.8	0.0413185	0.0276658
	165	1.0071	1.00726		165	0.648635	0.621588		165	0.364909	0.35301		165	0.182542	0.181159		165	0.110652	0.0975839		165	0.0522519	0.045039			165	0.606743	0.613834		165	0.392251	0.360637		165	0.220492	0.19563		165	0.121171	0.105394		165	0.0758738	0.0585851		165	0.0410199	0.0276989
	165.2	1.00778	1.00798		165.2	0.649124	0.622174		165.2	0.364892	0.353388		165.2	0.182583	0.181365		165.2	0.110564	0.0976986		165.2	0.0520858	0.0450927			165.2	0.607884	0.614334		165.2	0.392658	0.360997		165.2	0.220989	0.195845		165.2	0.121578	0.105515		165.2	0.0763933	0.0586542		165.2	0.0411096	0.0277319
	165.4	1.00787	1.00871		165.4	0.649152	0.622759		165.4	0.365289	0.353766		165.4	0.182241	0.181571		165.4	0.110112	0.0978133		165.4	0.0514151	0.0451465			165.4	0.607792	0.614833		165.4	0.392266	0.361356		165.4	0.220692	0.19606		165.4	0.121396	0.105637		165.4	0.0764671	0.0587233		165.4	0.0407365	0.027765
	165.6	1.00858	1.00943		165.6	0.64986	0.623344		165.6	0.366175	0.354144		165.6	0.182474	0.181778		165.6	0.110366	0.0979279		165.6	0.051864	0.0452002			165.6	0.60757	0.615332		165.6	0.392212	0.361715		165.6	0.220512	0.196275		165.6	0.120916	0.105758		165.6	0.0758909	0.0587924		165.6	0.0403118	0.027798
	165.8	1.00979	1.01015		165.8	0.650585	0.623929		165.8	0.366728	0.354522		165.8	0.182928	0.181984		165.8	0.110689	0.0980425		165.8	0.0524998	0.0452539			165.8	0.60849	0.61583		165.8	0.392499	0.362074		165.8	0.220521	0.19649		165.8	0.120979	0.105879		165.8	0.076133	0.0588615		165.8	0.040758	0.0278311
	166	1.0102	1.01088		166	0.651228	0.624514		166	0.366508	0.3549		166	0.183165	0.18219		166	0.110814	0.0981572		166	0.0528351	0.0453077			166	0.608953	0.616328		166	0.393024	0.362433		166	0.220819	0.196704		166	0.121609	0.106001		166	0.0755419	0.0589306		166	0.040645	0.0278641
	166.2	1.01038	1.0116		166.2	0.651627	0.625098		166.2	0.366582	0.355277		166.2	0.182974	0.182397		166.2	0.110929	0.0982718		166.2	0.0530396	0.0453614			166.2	0.608983	0.616825		166.2	0.39302	0.362792		166.2	0.220478	0.196919		166.2	0.121203	0.106122		166.2	0.0748823	0.0589996		166.2	0.0398035	0.0278972
	166.4	1.01022	1.01232		166.4	0.651486	0.625682		166.4	0.366587	0.355655		166.4	0.182411	0.182603		166.4	0.110792	0.0983864		166.4	0.0525461	0.0454151			166.4	0.609205	0.617322		166.4	0.392957	0.36315		166.4	0.220665	0.197134		166.4	0.120796	0.106243		166.4	0.0747432	0.0590687		166.4	0.0400561	0.0279302
	166.6	1.01056	1.01304		166.6	0.652142	0.626265		166.6	0.366508	0.356032		166.6	0.182577	0.182809		166.6	0.110788	0.098501		166.6	0.0526661	0.0454688			166.6	0.608416	0.617818		166.6	0.392341	0.363509		166.6	0.220171	0.197348		166.6	0.120214	0.106365		166.6	0.0742364	0.0591378		166.6	0.0389774	0.0279633
	166.8	1.01135	1.01375		166.8	0.652696	0.626849		166.8	0.366598	0.356409		166.8	0.182899	0.183015		166.8	0.111074	0.0986156		166.8	0.0531189	0.0455226			166.8	0.60772	0.618314		166.8	0.391905	0.363867		166.8	0.219816	0.197563		166.8	0.119731	0.106486		166.8	0.0741278	0.0592068		166.8	0.0385628	0.0279963
	167	1.01263	1.01447		167	0.653642	0.627431		167	0.366662	0.356786		167	0.183744	0.183222		167	0.111844	0.0987302		167	0.0532257	0.0455763			167	0.607812	0.61881		167	0.392139	0.364225		167	0.219942	0.197777		167	0.119382	0.106607		167	0.0738645	0.0592759		167	0.0386927	0.0280293
	167.2	1.01294	1.01519		167.2	0.653937	0.628014		167.2	0.366624	0.357163		167.2	0.183288	0.183428		167.2	0.111434	0.0988447		167.2	0.0527778	0.04563			167.2	0.608163	0.619305		167.2	0.392415	0.364583		167.2	0.220081	0.197992		167.2	0.119347	0.106729		167.2	0.0741301	0.0593449		167.2	0.0391205	0.0280624
	167.4	1.01369	1.0159		167.4	0.654768	0.628596		167.4	0.367691	0.35754		167.4	0.184049	0.183634		167.4	0.11193	0.0989593		167.4	0.0530149	0.0456837			167.4	0.609017	0.6198		167.4	0.393374	0.36494		167.4	0.220786	0.198206		167.4	0.119522	0.10685		167.4	0.0746466	0.059414		167.4	0.03971	0.0280954
	167.6	1.01504	1.01662		167.6	0.655865	0.629178		167.6	0.368786	0.357917		167.6	0.184864	0.18384		167.6	0.112506	0.0990739		167.6	0.0530176	0.0457374			167.6	0.60984	0.620294		167.6	0.393578	0.365298		167.6	0.220744	0.19842		167.6	0.119124	0.106971		167.6	0.0749001	0.059483		167.6	0.0399215	0.0281284
	167.8	1.01586	1.01733		167.8	0.656413	0.629759		167.8	0.369159	0.358293		167.8	0.185449	0.184046		167.8	0.112364	0.0991884		167.8	0.0530842	0.0457911			167.8	0.610167	0.620788		167.8	0.393975	0.365655		167.8	0.220456	0.198635		167.8	0.119281	0.107092		167.8	0.0749299	0.0595521		167.8	0.0400845	0.0281615
	168	1.01695	1.01805		168	0.657107	0.630341		168	0.369805	0.35867		168	0.186023	0.184252		168	0.112643	0.0993029		168	0.0528514	0.0458448			168	0.610876	0.621281		168	0.394396	0.366013		168	0.220614	0.198849		168	0.119585	0.107213		168	0.0757204	0.0596211		168	0.0401862	0.0281945
	168.2	1.01802	1.01876		168.2	0.658027	0.630921		168.2	0.370354	0.359046		168.2	0.186466	0.184458		168.2	0.112976	0.0994175		168.2	0.0530483	0.0458985			168.2	0.611202	0.621774		168.2	0.394335	0.36637		168.2	0.2207	0.199063		168.2	0.119117	0.107335		168.2	0.0758227	0.0596901		168.2	0.0399618	0.0282275
	168.4	1.01869	1.01947		168.4	0.658587	0.631502		168.4	0.37093	0.359423		168.4	0.186807	0.184664		168.4	0.113447	0.099532		168.4	0.053095	0.0459522			168.4	0.61227	0.622266		168.4	0.39532	0.366726		168.4	0.221801	0.199277		168.4	0.120304	0.107456		168.4	0.0762741	0.0597592		168.4	0.0408785	0.0282606
	168.6	1.01918	1.02018		168.6	0.659457	0.632082		168.6	0.371086	0.359799		168.6	0.187041	0.18487		168.6	0.113628	0.0996465		168.6	0.0534519	0.0460059			168.6	0.613127	0.622758		168.6	0.396096	0.367083		168.6	0.222103	0.199491		168.6	0.120399	0.107577		168.6	0.076602	0.0598282		168.6	0.0407917	0.0282936
	168.8	1.01973	1.02089		168.8	0.659813	0.632662		168.8	0.371093	0.360175		168.8	0.186701	0.185076		168.8	0.11312	0.099761		168.8	0.0532766	0.0460596			168.8	0.614034	0.62325		168.8	0.396504	0.36744		168.8	0.222808	0.199705		168.8	0.120885	0.107698		168.8	0.0770268	0.0598972		168.8	0.0411114	0.0283266
	169	1.02048	1.0216		169	0.660631	0.633241		169	0.371735	0.360551		169	0.186859	0.185282		169	0.113719	0.0998755		169	0.0540039	0.0461133			169	0.615722	0.623741		169	0.397604	0.367796		169	0.223257	0.199919		169	0.1214	0.107819		169	0.0772465	0.0599662		169	0.0409452	0.0283597
	169.2	1.02117	1.02231		169.2	0.661263	0.63382		169.2	0.372236	0.360927		169.2	0.187384	0.185488		169.2	0.113426	0.09999		169.2	0.0540661	0.046167			169.2	0.617268	0.624232		169.2	0.39905	0.368152		169.2	0.223961	0.200133		169.2	0.121884	0.10794		169.2	0.0780173	0.0600352		169.2	0.0415464	0.0283927
	169.4	1.02205	1.02302		169.4	0.662295	0.634399		169.4	0.373088	0.361303		169.4	0.18775	0.185693		169.4	0.113729	0.100104		169.4	0.0543295	0.0462207			169.4	0.618162	0.624722		169.4	0.3996	0.368508		169.4	0.22479	0.200347		169.4	0.121972	0.108061		169.4	0.078241	0.0601042		169.4	0.0416487	0.0284257
	169.6	1.0228	1.02372		169.6	0.663295	0.634977		169.6	0.37355	0.361678		169.6	0.188415	0.185899		169.6	0.114197	0.100219		169.6	0.0550993	0.0462744			169.6	0.618759	0.625211		169.6	0.399938	0.368864		169.6	0.225223	0.200561		169.6	0.121897	0.108183		169.6	0.0781701	0.0601732		169.6	0.0420527	0.0284587
	169.8	1.02368	1.02443		169.8	0.663485	0.635555		169.8	0.373641	0.362054		169.8	0.188463	0.186105		169.8	0.113933	0.100333		169.8	0.05534	0.0463281			169.8	0.620102	0.625701		169.8	0.400796	0.36922		169.8	0.226232	0.200774		169.8	0.122533	0.108304		169.8	0.0785488	0.0602422		169.8	0.0423702	0.0284917
	170	1.02393	1.02513		170	0.663789	0.636133		170	0.373412	0.362429		170	0.188033	0.186311		170	0.113651	0.100448		170	0.0552017	0.0463818			170	0.620961	0.62619		170	0.401573	0.369576		170	0.227005	0.200988		170	0.123381	0.108425		170	0.0782427	0.0603112		170	0.0427135	0.0285248
	170.2	1.02434	1.02584		170.2	0.663742	0.636711		170.2	0.373387	0.362805		170.2	0.187567	0.186516		170.2	0.113738	0.100562		170.2	0.0552173	0.0464355			170.2	0.620706	0.626678		170.2	0.401194	0.369931		170.2	0.226704	0.201202		170.2	0.122964	0.108546		170.2	0.0779331	0.0603802		170.2	0.0418678	0.0285578
	170.4	1.02533	1.02654		170.4	0.664611	0.637288		170.4	0.374144	0.36318		170.4	0.18839	0.186722		170.4	0.114084	0.100677		170.4	0.0556035	0.0464892			170.4	0.620537	0.627166		170.4	0.401192	0.370286		170.4	0.226725	0.201415		170.4	0.122858	0.108667		170.4	0.0776055	0.0604492		170.4	0.0412996	0.0285908
	170.6	1.02647	1.02724		170.6	0.665328	0.637864		170.6	0.37406	0.363555		170.6	0.188796	0.186928		170.6	0.114077	0.100791		170.6	0.0558404	0.0465428			170.6	0.620308	0.627653		170.6	0.401399	0.370641		170.6	0.22699	0.201629		170.6	0.123067	0.108788		170.6	0.0777339	0.0605181		170.6	0.0407437	0.0286238
	170.8	1.02761	1.02794		170.8	0.665817	0.638441		170.8	0.374627	0.36393		170.8	0.189326	0.187133		170.8	0.114381	0.100906		170.8	0.0561884	0.0465965			170.8	0.62021	0.628141		170.8	0.401407	0.370996		170.8	0.227641	0.201842		170.8	0.122976	0.108909		170.8	0.0774647	0.0605871		170.8	0.040771	0.0286568
	171	1.02887	1.02865		171	0.666582	0.639017		171	0.375233	0.364305		171	0.190129	0.187339		171	0.11496	0.10102		171	0.0559389	0.0466502			171	0.619987	0.628627		171	0.401683	0.371351		171	0.227599	0.202056		171	0.12241	0.10903		171	0.0771858	0.0606561		171	0.0406234	0.0286898
	171.2	1.02915	1.02935		171.2	0.666981	0.639593		171.2	0.375807	0.36468		171.2	0.189748	0.187544		171.2	0.114692	0.101134		171.2	0.0564062	0.0467039			171.2	0.619977	0.629113		171.2	0.402033	0.371706		171.2	0.22791	0.202269		171.2	0.122156	0.109151		171.2	0.0773541	0.060725		171.2	0.0404744	0.0287229
	171.4	1.02976	1.03004		171.4	0.667426	0.640168		171.4	0.375951	0.365054		171.4	0.189989	0.18775		171.4	0.115013	0.101249		171.4	0.0565366	0.0467575			171.4	0.620017	0.629599		171.4	0.401916	0.37206		171.4	0.22802	0.202483		171.4	0.121514	0.109272		171.4	0.0768346	0.060794		171.4	0.0401985	0.0287559
	171.6	1.03075	1.03074		171.6	0.668365	0.640743		171.6	0.376711	0.365429		171.6	0.190192	0.187955		171.6	0.115295	0.101363		171.6	0.0566458	0.0468112			171.6	0.619515	0.630084		171.6	0.401751	0.372414		171.6	0.227261	0.202696		171.6	0.120901	0.109393		171.6	0.0759678	0.0608629		171.6	0.0395068	0.0287889
	171.8	1.03113	1.03144		171.8	0.66836	0.641318		171.8	0.376646	0.365803		171.8	0.189848	0.188161		171.8	0.114832	0.101478		171.8	0.0557628	0.0468649			171.8	0.619116	0.630569		171.8	0.401329	0.372768		171.8	0.226852	0.202909		171.8	0.120668	0.109514		171.8	0.0748746	0.0609319		171.8	0.038881	0.0288219
	172	1.03158	1.03214		172	0.668526	0.641892		172	0.376847	0.366178		172	0.189899	0.188366		172	0.115102	0.101592		172	0.0555774	0.0469186			172	0.619309	0.631054		172	0.401342	0.373122		172	0.226708	0.203122		172	0.12047	0.109634		172	0.0747655	0.0610008		172	0.0387259	0.0288549
	172.2	1.03242	1.03283		172.2	0.669318	0.642466		172.2	0.377187	0.366552		172.2	0.189839	0.188572		172.2	0.115151	0.101706		172.2	0.0557703	0.0469722			172.2	0.619566	0.631538		172.2	0.401947	0.373476		172.2	0.227214	0.203336		172.2	0.120673	0.109755		172.2	0.0750163	0.0610698		172.2	0.0395066	0.0288879
	172.4	1.03274	1.03353		172.4	0.670159	0.64304		172.4	0.377457	0.366926		172.4	0.189889	0.188777		172.4	0.115783	0.101821		172.4	0.0557011	0.0470259			172.4	0.620099	0.632021		172.4	0.4026	0.37383		172.4	0.22728	0.203549		172.4	0.121457	0.109876		172.4	0.075052	0.0611387		172.4	0.0401235	0.0289209
	172.6	1.03253	1.03422		172.6	0.670835	0.643613		172.6	0.377882	0.3673		172.6	0.189831	0.188982		172.6	0.115791	0.101935		172.6	0.0554034	0.0470795			172.6	0.620893	0.632504		172.6	0.402517	0.374183		172.6	0.227414	0.203762		172.6	0.121832	0.109997		172.6	0.0755621	0.0612076		172.6	0.0399279	0.0289539
	172.8	1.03237	1.03492		172.8	0.670873	0.644186		172.8	0.377923	0.367674		172.8	0.189384	0.189187		172.8	0.115422	0.102049		172.8	0.0548353	0.0471332			172.8	0.621437	0.632987		172.8	0.402782	0.374537		172.8	0.227688	0.203975		172.8	0.122194	0.110118		172.8	0.0758113	0.0612766		172.8	0.0398394	0.0289869
	173	1.03269	1.03561		173	0.671689	0.644759		173	0.37861	0.368048		173	0.18975	0.189393		173	0.115673	0.102164		173	0.055178	0.0471869			173	0.621927	0.633469		173	0.402833	0.37489		173	0.227574	0.204188		173	0.122295	0.110239		173	0.0757029	0.0613455		173	0.0394331	0.0290199
	173.2	1.03301	1.0363		173.2	0.671869	0.645331		173.2	0.379071	0.368421		173.2	0.190096	0.189598		173.2	0.115423	0.102278		173.2	0.055089	0.0472405			173.2	0.621916	0.633951		173.2	0.402609	0.375243		173.2	0.227385	0.204401		173.2	0.12204	0.11036		173.2	0.0754958	0.0614144		173.2	0.0392079	0.0290529
	173.4	1.03263	1.03699		173.4	0.672018	0.645903		173.4	0.378541	0.368795		173.4	0.189572	0.189803		173.4	0.115445	0.102392		173.4	0.0545849	0.0472942			173.4	0.622101	0.634433		173.4	0.402212	0.375595		173.4	0.2273	0.204613		173.4	0.121781	0.11048		173.4	0.0752484	0.0614833		173.4	0.0390772	0.0290859
	173.6	1.03319	1.03768		173.6	0.672045	0.646475		173.6	0.378893	0.369168		173.6	0.189474	0.190008		173.6	0.115032	0.102507		173.6	0.0546084	0.0473478			173.6	0.622367	0.634913		173.6	0.402005	0.375948		173.6	0.226812	0.204826		173.6	0.121497	0.110601		173.6	0.0752943	0.0615522		173.6	0.0383114	0.0291189
	173.8	1.03327	1.03837		173.8	0.671522	0.647046		173.8	0.378961	0.369542		173.8	0.188949	0.190213		173.8	0.114621	0.102621		173.8	0.054352	0.0474015			173.8	0.623004	0.635394		173.8	0.40207	0.376301		173.8	0.226947	0.205039		173.8	0.121749	0.110722		173.8	0.0752248	0.0616211		173.8	0.0383219	0.0291519
	174	1.03331	1.03906		174	0.67151	0.647617		174	0.378977	0.369915		174	0.188532	0.190419		174	0.114506	0.102735		174	0.0540727	0.0474551			174	0.62363	0.635874		174	0.402143	0.376653		174	0.226839	0.205252		174	0.12197	0.110843		174	0.0752391	0.06169		174	0.0383466	0.0291849
	174.2	1.03375	1.03975		174.2	0.671209	0.648188		174.2	0.378888	0.370288		174.2	0.188812	0.190624		174.2	0.114741	0.102849		174.2	0.0536659	0.0475087			174.2	0.623846	0.636354		174.2	0.402514	0.377005		174.2	0.226427	0.205464		174.2	0.122264	0.110964		174.2	0.0754446	0.0617589		174.2	0.037947	0.0292179
	174.4	1.0346	1.04044		174.4	0.672231	0.648758		174.4	0.379552	0.370661		174.4	0.189869	0.190829		174.4	0.115026	0.102964		174.4	0.0545691	0.0475624			174.4	0.62381	0.636833		174.4	0.403015	0.377357		174.4	0.226726	0.205677		174.4	0.122728	0.111084		174.4	0.0752515	0.0618278		174.4	0.0381734	0.0292509
	174.6	1.03499	1.04112		174.6	0.672545	0.649328		174.6	0.379858	0.371034		174.6	0.189519	0.191034		174.6	0.114829	0.103078		174.6	0.0546033	0.047616			174.6	0.624547	0.637312		174.6	0.403137	0.377709		174.6	0.227037	0.20589		174.6	0.122455	0.111205		174.6	0.0753101	0.0618967		174.6	0.0381644	0.0292839
	174.8	1.0356	1.04181		174.8	0.672809	0.649898		174.8	0.380295	0.371407		174.8	0.189928	0.191239		174.8	0.114818	0.103192		174.8	0.054872	0.0476697			174.8	0.625594	0.63779		174.8	0.403544	0.378061		174.8	0.227663	0.206102		174.8	0.122957	0.111326		174.8	0.0756418	0.0619656		174.8	0.0385465	0.0293169
	175	1.03639	1.04249		175	0.673697	0.650467		175	0.38102	0.371779		175	0.190259	0.191444		175	0.115768	0.103306		175	0.055458	0.0477233			175	0.626646	0.638268		175	0.404587	0.378412		175	0.228028	0.206315		175	0.122693	0.111446		175	0.0759095	0.0620344		175	0.038875	0.0293498
	175.2	1.03676	1.04318		175.2	0.673841	0.651036		175.2	0.38067	0.372152		175.2	0.190267	0.191649		175.2	0.115384	0.103421		175.2	0.0556796	0.0477769			175.2	0.627948	0.638745		175.2	0.405538	0.378764		175.2	0.228928	0.206527		175.2	0.123553	0.111567		175.2	0.0764457	0.0621033		175.2	0.0395463	0.0293828
	175.4	1.03754	1.04386		175.4	0.674853	0.651605		175.4	0.38114	0.372524		175.4	0.190384	0.191854		175.4	0.115739	0.103535		175.4	0.0553133	0.0478306			175.4	0.628127	0.639222		175.4	0.405647	0.379115		175.4	0.228886	0.206739		175.4	0.123526	0.111688		175.4	0.0761632	0.0621722		175.4	0.0395707	0.0294158
	175.6	1.03876	1.04454		175.6	0.676409	0.652173		175.6	0.381851	0.372897		175.6	0.19146	0.192058		175.6	0.11647	0.103649		175.6	0.0553036	0.0478842			175.6	0.628368	0.639699		175.6	0.406393	0.379466		175.6	0.228885	0.206952		175.6	0.124063	0.111808		175.6	0.0762389	0.062241		175.6	0.0395881	0.0294488
	175.8	1.03976	1.04522		175.8	0.677616	0.652741		175.8	0.382198	0.373269		175.8	0.192111	0.192263		175.8	0.116927	0.103763		175.8	0.0547542	0.0479378			175.8	0.629597	0.640175		175.8	0.407439	0.379817		175.8	0.230401	0.207164		175.8	0.124846	0.111929		175.8	0.0772924	0.0623099		175.8	0.0409857	0.0294818
	176	1.04073	1.0459		176	0.679094	0.653309		176	0.382897	0.373641		176	0.192907	0.192468		176	0.117859	0.103878		176	0.0550327	0.0479914			176	0.630481	0.640651		176	0.40872	0.380167		176	0.230978	0.207376		176	0.126251	0.11205		176	0.0786482	0.0623788		176	0.0423369	0.0295148
	176.2	1.04221	1.04658		176.2	0.680764	0.653876		176.2	0.383865	0.374013		176.2	0.194082	0.192673		176.2	0.118923	0.103992		176.2	0.0554137	0.0480451			176.2	0.631726	0.641126		176.2	0.410007	0.380518		176.2	0.231949	0.207588		176.2	0.127528	0.11217		176.2	0.0798081	0.0624476		176.2	0.0433874	0.0295478
	176.4	1.04293	1.04726		176.4	0.682334	0.654443		176.4	0.384571	0.374385		176.4	0.195086	0.192878		176.4	0.119652	0.104106		176.4	0.0553352	0.0480987			176.4	0.632166	0.641601		176.4	0.410067	0.380868		176.4	0.23246	0.2078		176.4	0.128071	0.112291		176.4	0.0802276	0.0625164		176.4	0.0434623	0.0295807
	176.6	1.04371	1.04794		176.6	0.683805	0.65501		176.6	0.38549	0.374757		176.6	0.195768	0.193082		176.6	0.119761	0.10422		176.6	0.0557285	0.0481523			176.6	0.632445	0.642075		176.6	0.410505	0.381218		176.6	0.232901	0.208012		176.6	0.128267	0.112411		176.6	0.0806911	0.0625853		176.6	0.0431265	0.0296137
	176.8	1.0446	1.04862		176.8	0.684793	0.655576		176.8	0.38597	0.375128		176.8	0.196239	0.193287		176.8	0.119828	0.104334		176.8	0.0561729	0.0482059			176.8	0.632645	0.642549		176.8	0.411063	0.381569		176.8	0.232805	0.208224		176.8	0.127998	0.112532		176.8	0.0804944	0.0626541		176.8	0.0428537	0.0296467
	177	1.04526	1.0493		177	0.685517	0.656142		177	0.386243	0.3755		177	0.196628	0.193492		177	0.119467	0.104448		177	0.0566863	0.0482595			177	0.6323	0.643023		177	0.41099	0.381918		177	0.232556	0.208436		177	0.127563	0.112652		177	0.0801844	0.0627229		177	0.0428543	0.0296797
	177.2	1.0461	1.04997		177.2	0.68587	0.656708		177.2	0.385879	0.375872		177.2	0.196517	0.193696		177.2	0.118783	0.104563		177.2	0.0565049	0.0483132			177.2	0.632407	0.643496		177.2	0.41107	0.382268		177.2	0.232443	0.208648		177.2	0.126956	0.112773		177.2	0.0802245	0.0627918		177.2	0.0422983	0.0297126
	177.4	1.04667	1.05065		177.4	0.686571	0.657274		177.4	0.386152	0.376243		177.4	0.196871	0.193901		177.4	0.118763	0.104677		177.4	0.056602	0.0483668			177.4	0.632863	0.643969		177.4	0.411665	0.382618		177.4	0.232796	0.20886		177.4	0.127141	0.112893		177.4	0.0805078	0.0628606		177.4	0.0421169	0.0297456
	177.6	1.04827	1.05132		177.6	0.686778	0.657839		177.6	0.386956	0.376614		177.6	0.197318	0.194105		177.6	0.118697	0.104791		177.6	0.0567615	0.0484204			177.6	0.633448	0.644441		177.6	0.41219	0.382967		177.6	0.23331	0.209072		177.6	0.127823	0.113014		177.6	0.080938	0.0629294		177.6	0.0421564	0.0297786
	177.8	1.04849	1.05199		177.8	0.686611	0.658403		177.8	0.387069	0.376985		177.8	0.197461	0.19431		177.8	0.118899	0.104905		177.8	0.0567467	0.048474			177.8	0.633201	0.644913		177.8	0.41224	0.383317		177.8	0.233307	0.209284		177.8	0.127826	0.113134		177.8	0.0799709	0.0629982		177.8	0.0426399	0.0298116
	178	1.04917	1.05267		178	0.687203	0.658968		178	0.38737	0.377356		178	0.197902	0.194514		178	0.118941	0.105019		178	0.0568259	0.0485276			178	0.633474	0.645384		178	0.412914	0.383666		178	0.23346	0.209495		178	0.128119	0.113255		178	0.0800869	0.063067		178	0.0425644	0.0298445
	178.2	1.05004	1.05334		178.2	0.687492	0.659532		178.2	0.38774	0.377727		178.2	0.19826	0.194719		178.2	0.119034	0.105133		178.2	0.0572675	0.0485812			178.2	0.633448	0.645855		178.2	0.413354	0.384015		178.2	0.233177	0.209707		178.2	0.12838	0.113375		178.2	0.0794399	0.0631358		178.2	0.0426205	0.0298775
	178.4	1.05024	1.05401		178.4	0.688023	0.660095		178.4	0.388107	0.378098		178.4	0.198276	0.194923		178.4	0.118858	0.105247		178.4	0.0577113	0.0486348			178.4	0.633759	0.646326		178.4	0.413418	0.384363		178.4	0.233279	0.209919		178.4	0.127999	0.113496		178.4	0.0790931	0.0632046		178.4	0.0427957	0.0299105
	178.6	1.05025	1.05468		178.6	0.687705	0.660659		178.6	0.388401	0.378469		178.6	0.197787	0.195128		178.6	0.118244	0.105361		178.6	0.0572552	0.0486884			178.6	0.634439	0.646796		178.6	0.413441	0.384712		178.6	0.232911	0.21013		178.6	0.127477	0.113616		178.6	0.0786773	0.0632734		178.6	0.0422227	0.0299434
	178.8	1.05062	1.05535		178.8	0.687444	0.661222		178.8	0.388842	0.378839		178.8	0.197796	0.195332		178.8	0.118048	0.105475		178.8	0.05667	0.048742			178.8	0.635488	0.647265		178.8	0.413976	0.38506		178.8	0.233164	0.210342		178.8	0.127616	0.113737		178.8	0.0788981	0.0633422		178.8	0.042527	0.0299764
	179	1.05074	1.05602		179	0.687759	0.661785		179	0.389346	0.37921		179	0.19764	0.195537		179	0.11846	0.105589		179	0.0559989	0.0487956			179	0.636043	0.647735		179	0.414449	0.385409		179	0.233341	0.210553		179	0.127237	0.113857		179	0.0785386	0.063411		179	0.0423003	0.0300094
	179.2	1.05119	1.05669		179.2	0.68777	0.662347		179.2	0.389267	0.37958		179.2	0.198035	0.195741		179.2	0.118332	0.105703		179.2	0.0553123	0.0488492			179.2	0.636175	0.648204		179.2	0.414591	0.385757		179.2	0.23314	0.210765		179.2	0.127116	0.113977		179.2	0.0784635	0.0634798		179.2	0.0413355	0.0300423
	179.4	1.05187	1.05735		179.4	0.68862	0.662909		179.4	0.390163	0.379951		179.4	0.198025	0.195945		179.4	0.118853	0.105818		179.4	0.0549816	0.0489028			179.4	0.636021	0.648672		179.4	0.414571	0.386105		179.4	0.233088	0.210976		179.4	0.126395	0.114098		179.4	0.077738	0.0635486		179.4	0.0407495	0.0300753
	179.6	1.05235	1.05802		179.6	0.689039	0.663471		179.6	0.390462	0.380321		179.6	0.197733	0.196149		179.6	0.118901	0.105932		179.6	0.0543481	0.0489564			179.6	0.636949	0.64914		179.6	0.415214	0.386453		179.6	0.234134	0.211187		179.6	0.127209	0.114218		179.6	0.0779454	0.0636173		179.6	0.0415591	0.0301082
	179.8	1.05327	1.05869		179.8	0.690296	0.664032		179.8	0.391371	0.380691		179.8	0.197996	0.196354		179.8	0.119969	0.106046		179.8	0.0541317	0.0490099			179.8	0.638036	0.649608		179.8	0.415724	0.3868		179.8	0.235258	0.211399		179.8	0.12751	0.114338		179.8	0.078201	0.0636861		179.8	0.0422551	0.0301412
	180	1.05381	1.05935		180	0.690989	0.664593		180	0.392239	0.381061		180	0.197864	0.196558		180	0.120573	0.10616		180	0.0542187	0.0490635			180	0.638228	0.650075		180	0.415689	0.387148		180	0.235251	0.21161		180	0.127753	0.114459		180	0.0780348	0.0637549		180	0.0418727	0.0301741
	180.2	1.05439	1.06002		180.2	0.692188	0.665154		180.2	0.392782	0.381431		180.2	0.197841	0.196762		180.2	0.120682	0.106274		180.2	0.0546475	0.0491171			180.2	0.638525	0.650542		180.2	0.41585	0.387495		180.2	0.235545	0.211821		180.2	0.127734	0.114579		180.2	0.0779994	0.0638236		180.2	0.041846	0.0302071
	180.4	1.05448	1.06068		180.4	0.693171	0.665714		180.4	0.392834	0.3818		180.4	0.19771	0.196966		180.4	0.120388	0.106388		180.4	0.0542178	0.0491707			180.4	0.638618	0.651008		180.4	0.415949	0.387842		180.4	0.23615	0.212032		180.4	0.127604	0.114699		180.4	0.078011	0.0638924		180.4	0.042004	0.0302401
	180.6	1.05456	1.06134		180.6	0.693978	0.666274		180.6	0.392947	0.38217		180.6	0.197189	0.19717		180.6	0.120399	0.106502		180.6	0.054355	0.0492243			180.6	0.639088	0.651474		180.6	0.41668	0.388189		180.6	0.236304	0.212243		180.6	0.1274	0.11482		180.6	0.0783564	0.0639611		180.6	0.0427297	0.030273
	180.8	1.05513	1.062		180.8	0.694645	0.666834		180.8	0.392744	0.38254		180.8	0.197116	0.197374		180.8	0.120082	0.106616		180.8	0.0544746	0.0492778			180.8	0.639717	0.651939		180.8	0.41769	0.388536		180.8	0.236752	0.212454		180.8	0.1277	0.11494		180.8	0.0787519	0.0640299		180.8	0.0432997	0.030306
	181	1.05564	1.06266		181	0.695312	0.667394		181	0.393001	0.382909		181	0.197156	0.197578		181	0.119895	0.10673		181	0.0548469	0.0493314			181	0.639727	0.652404		181	0.417877	0.388883		181	0.236966	0.212665		181	0.128024	0.11506		181	0.0789798	0.0640986		181	0.0433333	0.0303389
	181.2	1.05651	1.06332		181.2	0.695764	0.667953		181.2	0.393001	0.383278		181.2	0.197207	0.197782		181.2	0.120037	0.106844		181.2	0.0548578	0.049385			181.2	0.640621	0.652869		181.2	0.418227	0.38923		181.2	0.237555	0.212876		181.2	0.128669	0.11518		181.2	0.0799639	0.0641673		181.2	0.0429775	0.0303719
	181.4	1.05694	1.06398		181.4	0.69673	0.668512		181.4	0.393602	0.383647		181.4	0.19758	0.197986		181.4	0.120462	0.106958		181.4	0.0554136	0.0494386			181.4	0.641085	0.653333		181.4	0.41888	0.389576		181.4	0.237901	0.213087		181.4	0.129313	0.115301		181.4	0.0802426	0.0642361		181.4	0.0430849	0.0304048
	181.6	1.05816	1.06464		181.6	0.697072	0.66907		181.6	0.394299	0.384017		181.6	0.198258	0.19819		181.6	0.120437	0.107072		181.6	0.0558393	0.0494921			181.6	0.641264	0.653797		181.6	0.418908	0.389922		181.6	0.238229	0.213298		181.6	0.129573	0.115421		181.6	0.0801384	0.0643048		181.6	0.0428197	0.0304378
	181.8	1.05854	1.0653		181.8	0.697445	0.669628		181.8	0.394807	0.384386		181.8	0.19902	0.198394		181.8	0.120538	0.107185		181.8	0.0561763	0.0495457			181.8	0.641541	0.65426		181.8	0.418894	0.390268		181.8	0.238249	0.213509		181.8	0.129871	0.115541		181.8	0.0801452	0.0643735		181.8	0.0427052	0.0304707
	182	1.05903	1.06596		182	0.697705	0.670186		182	0.395409	0.384754		182	0.199276	0.198598		182	0.120311	0.107299		182	0.0563135	0.0495993			182	0.642377	0.654723		182	0.419971	0.390614		182	0.238696	0.213719		182	0.13005	0.115661		182	0.0808864	0.0644422		182	0.0427151	0.0305036
	182.2	1.05981	1.06661		182.2	0.697963	0.670743		182.2	0.395788	0.385123		182.2	0.199574	0.198802		182.2	0.120788	0.107413		182.2	0.0565553	0.0496528			182.2	0.642892	0.655186		182.2	0.420526	0.39096		182.2	0.238886	0.21393		182.2	0.130534	0.115781		182.2	0.0809655	0.0645109		182.2	0.0428392	0.0305366
	182.4	1.05986	1.06727		182.4	0.697577	0.671301		182.4	0.39602	0.385492		182.4	0.199594	0.199006		182.4	0.120516	0.107527		182.4	0.0562012	0.0497064			182.4	0.643723	0.655648		182.4	0.421479	0.391306		182.4	0.238858	0.214141		182.4	0.130643	0.115902		182.4	0.0812078	0.0645796		182.4	0.0426238	0.0305695
	182.6	1.06014	1.06793		182.6	0.697576	0.671857		182.6	0.396411	0.38586		182.6	0.19961	0.19921		182.6	0.119801	0.107641		182.6	0.0562641	0.0497599			182.6	0.644232	0.656109		182.6	0.42204	0.391651		182.6	0.238842	0.214351		182.6	0.131047	0.116022		182.6	0.0807159	0.0646483		182.6	0.0422123	0.0306025
	182.8	1.06053	1.06858		182.8	0.698121	0.672414		182.8	0.396605	0.386229		182.8	0.199889	0.199413		182.8	0.120003	0.107755		182.8	0.0557566	0.0498135			182.8	0.645396	0.656571		182.8	0.422901	0.391996		182.8	0.239242	0.214562		182.8	0.131048	0.116142		182.8	0.0810678	0.064717		182.8	0.042401	0.0306354
	183	1.06119	1.06923		183	0.698718	0.67297		183	0.397167	0.386597		183	0.200721	0.199617		183	0.120677	0.107869		183	0.056321	0.049867			183	0.645994	0.657031		183	0.422772	0.392341		183	0.23946	0.214772		183	0.130683	0.116262		183	0.0808232	0.0647857		183	0.0415961	0.0306684
	183.2	1.06259	1.06989		183.2	0.700117	0.673526		183.2	0.397967	0.386965		183.2	0.201528	0.199821		183.2	0.121117	0.107983		183.2	0.0567636	0.0499206			183.2	0.646641	0.657492		183.2	0.423111	0.392686		183.2	0.239908	0.214983		183.2	0.130306	0.116382		183.2	0.080418	0.0648544		183.2	0.0411544	0.0307013
	183.4	1.06328	1.07054		183.4	0.700602	0.674081		183.4	0.398446	0.387333		183.4	0.201442	0.200025		183.4	0.121057	0.108097		183.4	0.0571958	0.0499741			183.4	0.647053	0.657952		183.4	0.423588	0.393031		183.4	0.240315	0.215193		183.4	0.130633	0.116502		183.4	0.0799688	0.0649231		183.4	0.0415496	0.0307342
	183.6	1.06361	1.07119		183.6	0.701411	0.674637		183.6	0.398798	0.387701		183.6	0.201086	0.200228		183.6	0.121134	0.108211		183.6	0.0573163	0.0500277			183.6	0.647949	0.658411		183.6	0.423679	0.393376		183.6	0.240583	0.215403		183.6	0.131165	0.116622		183.6	0.0801144	0.0649918		183.6	0.0420722	0.0307672
	183.8	1.06436	1.07184		183.8	0.702053	0.675191		183.8	0.399105	0.388069		183.8	0.20117	0.200432		183.8	0.121745	0.108325		183.8	0.057609	0.0500812			183.8	0.648578	0.658871		183.8	0.423555	0.39372		183.8	0.240668	0.215614		183.8	0.131055	0.116742		183.8	0.0801943	0.0650605		183.8	0.042091	0.0308001
	184	1.06416	1.07249		184	0.702011	0.675746		184	0.398957	0.388437		184	0.200132	0.200636		184	0.120866	0.108438		184	0.0574059	0.0501348			184	0.648526	0.659329		184	0.423585	0.394065		184	0.240872	0.215824		184	0.130571	0.116862		184	0.0797846	0.0651291		184	0.0423809	0.030833
	184.2	1.0645	1.07314		184.2	0.702465	0.6763		184.2	0.398679	0.388805		184.2	0.20006	0.200839		184.2	0.120399	0.108552		184.2	0.057442	0.0501883			184.2	0.648131	0.659788		184.2	0.423704	0.394409		184.2	0.240502	0.216034		184.2	0.130306	0.116982		184.2	0.0798481	0.0651978		184.2	0.0426087	0.030866
	184.4	1.06476	1.07379		184.4	0.702326	0.676854		184.4	0.39841	0.389172		184.4	0.200179	0.201043		184.4	0.120354	0.108666		184.4	0.0571639	0.0502419			184.4	0.648361	0.660246		184.4	0.424019	0.394753		184.4	0.240562	0.216244		184.4	0.130549	0.117102		184.4	0.0800383	0.0652665		184.4	0.0429567	0.0308989
	184.6	1.0654	1.07443		184.6	0.702531	0.677408		184.6	0.39838	0.38954		184.6	0.200434	0.201246		184.6	0.120455	0.10878		184.6	0.0571246	0.0502954			184.6	0.649013	0.660703		184.6	0.424551	0.395097		184.6	0.240983	0.216454		184.6	0.130409	0.117222		184.6	0.0806194	0.0653351		184.6	0.0436628	0.0309318
	184.8	1.06653	1.07508		184.8	0.703294	0.677961		184.8	0.398448	0.389907		184.8	0.20119	0.20145		184.8	0.120576	0.108894		184.8	0.0573187	0.0503489			184.8	0.648862	0.66116		184.8	0.424697	0.39544		184.8	0.240861	0.216664		184.8	0.130597	0.117342		184.8	0.0808926	0.0654038		184.8	0.0433567	0.0309647
	185	1.06741	1.07573		185	0.703768	0.678514		185	0.399354	0.390275		185	0.201428	0.201653		185	0.120951	0.109008		185	0.0573674	0.0504025			185	0.649383	0.661617		185	0.424807	0.395784		185	0.240762	0.216874		185	0.130934	0.117462		185	0.0819848	0.0654724		185	0.0433009	0.0309977
	185.2	1.0679	1.07637		185.2	0.704139	0.679066		185.2	0.399153	0.390642		185.2	0.201439	0.201856		185.2	0.12102	0.109121		185.2	0.0569586	0.050456			185.2	0.64961	0.662073		185.2	0.424915	0.396127		185.2	0.240539	0.217084		185.2	0.13095	0.117582		185.2	0.0826619	0.0655411		185.2	0.0433128	0.0310306
	185.4	1.06855	1.07701		185.4	0.704852	0.679619		185.4	0.399923	0.391009		185.4	0.201649	0.20206		185.4	0.121193	0.109235		185.4	0.0571214	0.0505095			185.4	0.649872	0.662529		185.4	0.42518	0.396471		185.4	0.240514	0.217294		185.4	0.131015	0.117702		185.4	0.0826888	0.0656097		185.4	0.0434932	0.0310635
	185.6	1.06898	1.07766		185.6	0.704437	0.680171		185.6	0.400278	0.391376		185.6	0.202055	0.202263		185.6	0.120987	0.109349		185.6	0.0569211	0.0505631			185.6	0.650176	0.662984		185.6	0.425745	0.396814		185.6	0.240922	0.217504		185.6	0.131596	0.117822		185.6	0.0830949	0.0656784		185.6	0.0437678	0.0310964
	185.8	1.06909	1.0783		185.8	0.704138	0.680722		185.8	0.400708	0.391742		185.8	0.201959	0.202467		185.8	0.121182	0.109463		185.8	0.0564353	0.0506166			185.8	0.650857	0.663439		185.8	0.426199	0.397157		185.8	0.24106	0.217714		185.8	0.131986	0.117942		185.8	0.0832912	0.065747		185.8	0.0440814	0.0311294
	186	1.06985	1.07894		186	0.704342	0.681274		186	0.401214	0.392109		186	0.201568	0.20267		186	0.121548	0.109576		186	0.0561092	0.0506701			186	0.651022	0.663894		186	0.426652	0.397499		186	0.241166	0.217923		186	0.131746	0.118062		186	0.0831497	0.0658156		186	0.0441567	0.0311623
	186.2	1.07016	1.07958		186.2	0.705027	0.681825		186.2	0.401831	0.392476		186.2	0.201818	0.202873		186.2	0.122113	0.10969		186.2	0.0559606	0.0507236			186.2	0.651897	0.664348		186.2	0.426872	0.397842		186.2	0.241673	0.218133		186.2	0.132186	0.118181		186.2	0.083401	0.0658842		186.2	0.0438344	0.0311952
	186.4	1.07097	1.08022		186.4	0.705913	0.682375		186.4	0.402774	0.392842		186.4	0.202163	0.203076		186.4	0.122078	0.109804		186.4	0.0562946	0.0507771			186.4	0.652713	0.664802		186.4	0.427288	0.398184		186.4	0.241953	0.218343		186.4	0.132362	0.118301		186.4	0.0835798	0.0659528		186.4	0.0437826	0.0312281
	186.6	1.07122	1.08086		186.6	0.707253	0.682926		186.6	0.402838	0.393209		186.6	0.202756	0.20328		186.6	0.122218	0.109918		186.6	0.0567416	0.0508307			186.6	0.653032	0.665255		186.6	0.427088	0.398527		186.6	0.242529	0.218552		186.6	0.132276	0.118421		186.6	0.0833433	0.0660215		186.6	0.043713	0.031261
	186.8	1.07178	1.0815		186.8	0.709062	0.683476		186.8	0.403552	0.393575		186.8	0.203781	0.203483		186.8	0.123216	0.110031		186.8	0.0574067	0.0508842			186.8	0.653807	0.665708		186.8	0.42781	0.398869		186.8	0.243437	0.218762		186.8	0.132399	0.118541		186.8	0.0839594	0.0660901		186.8	0.0438729	0.0312939
	187	1.07238	1.08214		187	0.709945	0.684025		187	0.404708	0.393941		187	0.204515	0.203686		187	0.123541	0.110145		187	0.0576992	0.0509377			187	0.653945	0.666161		187	0.427169	0.399211		187	0.243453	0.218971		187	0.131799	0.118661		187	0.0838108	0.0661587		187	0.0431994	0.0313269
	187.2	1.07285	1.08278		187.2	0.711656	0.684575		187.2	0.405015	0.394307		187.2	0.204882	0.203889		187.2	0.123068	0.110259		187.2	0.0578013	0.0509912			187.2	0.654081	0.666613		187.2	0.427043	0.399553		187.2	0.243553	0.219181		187.2	0.13214	0.118781		187.2	0.0833922	0.0662273		187.2	0.043246	0.0313598
	187.4	1.07328	1.08342		187.4	0.712006	0.685124		187.4	0.405175	0.394673		187.4	0.205111	0.204092		187.4	0.122939	0.110373		187.4	0.0581436	0.0510447			187.4	0.654103	0.667065		187.4	0.42711	0.399894		187.4	0.243354	0.21939		187.4	0.132174	0.1189		187.4	0.0837262	0.0662959		187.4	0.0436427	0.0313927
	187.6	1.07365	1.08405		187.6	0.712334	0.685672		187.6	0.405364	0.395039		187.6	0.205673	0.204295		187.6	0.123079	0.110486		187.6	0.0582273	0.0510982			187.6	0.654833	0.667516		187.6	0.426642	0.400236		187.6	0.243595	0.2196		187.6	0.1323	0.11902		187.6	0.0836477	0.0663645		187.6	0.0437573	0.0314256
	187.8	1.07365	1.08469		187.8	0.712489	0.686221		187.8	0.405518	0.395405		187.8	0.205455	0.204498		187.8	0.122601	0.1106		187.8	0.0580651	0.0511517			187.8	0.65509	0.667967		187.8	0.426561	0.400577		187.8	0.244383	0.219809		187.8	0.132442	0.11914		187.8	0.0836248	0.066433		187.8	0.0439301	0.0314585
	188	1.07421	1.08532		188	0.713219	0.686769		188	0.40564	0.39577		188	0.205748	0.204701		188	0.122229	0.110714		188	0.0582439	0.0512052			188	0.654729	0.668417		188	0.426373	0.400918		188	0.244334	0.220018		188	0.131726	0.11926		188	0.0831437	0.0665016		188	0.0433122	0.0314914
	188.2	1.07585	1.08596		188.2	0.71396	0.687317		188.2	0.406147	0.396136		188.2	0.20703	0.204904		188.2	0.122694	0.110827		188.2	0.0587909	0.0512587			188.2	0.654962	0.668867		188.2	0.42649	0.401259		188.2	0.244282	0.220227		188.2	0.131799	0.119379		188.2	0.0831211	0.0665702		188.2	0.0428392	0.0315243
	188.4	1.07708	1.08659		188.4	0.71502	0.687864		188.4	0.406928	0.396501		188.4	0.207934	0.205107		188.4	0.122959	0.110941		188.4	0.0592153	0.0513122			188.4	0.655275	0.669317		188.4	0.426574	0.4016		188.4	0.244724	0.220436		188.4	0.132274	0.119499		188.4	0.0828917	0.0666388		188.4	0.0426701	0.0315572
	188.6	1.07855	1.08722		188.6	0.716028	0.688411		188.6	0.407313	0.396867		188.6	0.208553	0.20531		188.6	0.122885	0.111055		188.6	0.0587539	0.0513657			188.6	0.655373	0.669766		188.6	0.426804	0.401941		188.6	0.24517	0.220646		188.6	0.131961	0.119619		188.6	0.0827647	0.0667073		188.6	0.0420993	0.0315901
	188.8	1.07983	1.08785		188.8	0.717175	0.688958		188.8	0.40798	0.397232		188.8	0.209184	0.205513		188.8	0.123649	0.111168		188.8	0.0591016	0.0514192			188.8	0.655411	0.670215		188.8	0.426908	0.402281		188.8	0.244849	0.220855		188.8	0.132236	0.119738		188.8	0.0824006	0.0667759		188.8	0.0421376	0.031623
	189	1.07992	1.08848		189	0.717138	0.689505		189	0.408336	0.397597		189	0.208904	0.205716		189	0.123842	0.111282		189	0.0588135	0.0514727			189	0.656089	0.670664		189	0.427788	0.402622		189	0.24504	0.221064		189	0.132625	0.119858		189	0.0830691	0.0668445		189	0.0428895	0.0316559
	189.2	1.08037	1.08911		189.2	0.717493	0.690051		189.2	0.407907	0.397962		189.2	0.208839	0.205919		189.2	0.123872	0.111396		189.2	0.0584476	0.0515262			189.2	0.656372	0.671112		189.2	0.428415	0.402962		189.2	0.244778	0.221273		189.2	0.132513	0.119978		189.2	0.0822807	0.066913		189.2	0.0433341	0.0316888
	189.4	1.08091	1.08974		189.4	0.717765	0.690597		189.4	0.408381	0.398327		189.4	0.208593	0.206121		189.4	0.124087	0.111509		189.4	0.0582139	0.0515797			189.4	0.656815	0.671559		189.4	0.429041	0.403302		189.4	0.244523	0.221481		189.4	0.132611	0.120097		189.4	0.0819009	0.0669816		189.4	0.0432988	0.0317217
	189.6	1.08142	1.09037		189.6	0.717636	0.691142		189.6	0.408383	0.398692		189.6	0.208357	0.206324		189.6	0.123772	0.111623		189.6	0.0580931	0.0516332			189.6	0.657049	0.672007		189.6	0.430228	0.403642		189.6	0.245026	0.22169		189.6	0.132696	0.120217		189.6	0.081741	0.0670501		189.6	0.0437099	0.0317546
	189.8	1.08196	1.091		189.8	0.717752	0.691687		189.8	0.4088	0.399056		189.8	0.207789	0.206527		189.8	0.123713	0.111736		189.8	0.0578618	0.0516867			189.8	0.658101	0.672453		189.8	0.431133	0.403982		189.8	0.245173	0.221899		189.8	0.132771	0.120337		189.8	0.0818014	0.0671186		189.8	0.0437161	0.0317875
	190	1.0831	1.09163		190	0.718454	0.692232		190	0.409261	0.399421		190	0.207823	0.20673		190	0.124612	0.11185		190	0.0582677	0.0517401			190	0.658685	0.6729		190	0.431942	0.404321		190	0.245349	0.222108		190	0.133098	0.120456		190	0.0822356	0.0671872		190	0.0437988	0.0318204
	190.2	1.08333	1.09225		190.2	0.71885	0.692777		190.2	0.409551	0.399785		190.2	0.20812	0.206932		190.2	0.124891	0.111964		190.2	0.058065	0.0517936			190.2	0.660209	0.673346		190.2	0.433166	0.404661		190.2	0.245927	0.222317		190.2	0.133316	0.120576		190.2	0.0827238	0.0672557		190.2	0.044068	0.0318533
	190.4	1.0837	1.09288		190.4	0.718888	0.693321		190.4	0.409543	0.40015		190.4	0.207678	0.207135		190.4	0.124743	0.112077		190.4	0.0579449	0.0518471			190.4	0.661168	0.673792		190.4	0.434375	0.405		190.4	0.246511	0.222525		190.4	0.13342	0.120695		190.4	0.0827882	0.0673242		190.4	0.0444027	0.0318862
	190.6	1.08351	1.0935		190.6	0.719528	0.693865		190.6	0.409345	0.400514		190.6	0.207487	0.207337		190.6	0.124794	0.112191		190.6	0.0580019	0.0519006			190.6	0.661945	0.674237		190.6	0.435233	0.405339		190.6	0.246925	0.222734		190.6	0.133646	0.120815		190.6	0.0830836	0.0673928		190.6	0.0446159	0.0319191
	190.8	1.08383	1.09413		190.8	0.720256	0.694409		190.8	0.410239	0.400878		190.8	0.2074	0.20754		190.8	0.124857	0.112304		190.8	0.0581103	0.0519541			190.8	0.663069	0.674682		190.8	0.436712	0.405678		190.8	0.24803	0.222942		190.8	0.134779	0.120934		190.8	0.0845721	0.0674613		190.8	0.0451899	0.031952
	191	1.08403	1.09475		191	0.720201	0.694952		191	0.410841	0.401242		191	0.206971	0.207743		191	0.124209	0.112418		191	0.0580066	0.0520075			191	0.66344	0.675126		191	0.436805	0.406017		191	0.247603	0.223151		191	0.134868	0.121054		191	0.0846728	0.0675298		191	0.0453753	0.0319849
	191.2	1.0843	1.09538		191.2	0.720722	0.695495		191.2	0.411012	0.401606		191.2	0.207272	0.207945		191.2	0.123842	0.112531		191.2	0.0582265	0.052061			191.2	0.664012	0.67557		191.2	0.437481	0.406356		191.2	0.248189	0.223359		191.2	0.135833	0.121173		191.2	0.0852442	0.0675983		191.2	0.0459921	0.0320177
	191.4	1.08515	1.096		191.4	0.720805	0.696038		191.4	0.411472	0.40197		191.4	0.208224	0.208148		191.4	0.124466	0.112645		191.4	0.0584474	0.0521145			191.4	0.664777	0.676014		191.4	0.438289	0.406695		191.4	0.248742	0.223568		191.4	0.13628	0.121293		191.4	0.0860699	0.0676668		191.4	0.046376	0.0320506
	191.6	1.08572	1.09662		191.6	0.721657	0.69658		191.6	0.412063	0.402333		191.6	0.208742	0.20835		191.6	0.124734	0.112759		191.6	0.0587605	0.0521679			191.6	0.665376	0.676457		191.6	0.438097	0.407033		191.6	0.249252	0.223776		191.6	0.136958	0.121412		191.6	0.0860959	0.0677353		191.6	0.0458407	0.0320835
	191.8	1.08589	1.09724		191.8	0.722837	0.697122		191.8	0.412244	0.402697		191.8	0.208477	0.208552		191.8	0.124616	0.112872		191.8	0.058729	0.0522214			191.8	0.664648	0.6769		191.8	0.437684	0.407371		191.8	0.249758	0.223984		191.8	0.136993	0.121532		191.8	0.0863103	0.0678038		191.8	0.045188	0.0321164
	192	1.08666	1.09786		192	0.723868	0.697664		192	0.412871	0.403061		192	0.209001	0.208755		192	0.124959	0.112986		192	0.0587995	0.0522749			192	0.664508	0.677342		192	0.43744	0.407709		192	0.249735	0.224193		192	0.13687	0.121651		192	0.0866577	0.0678723		192	0.0445593	0.0321493
	192.2	1.088	1.09848		192.2	0.724874	0.698205		192.2	0.413688	0.403424		192.2	0.20957	0.208957		192.2	0.125362	0.113099		192.2	0.0591525	0.0523283			192.2	0.664564	0.677784		192.2	0.437302	0.408047		192.2	0.250015	0.224401		192.2	0.1369	0.121771		192.2	0.086703	0.0679408		192.2	0.0448915	0.0321822
	192.4	1.08789	1.0991		192.4	0.725335	0.698746		192.4	0.414079	0.403787		192.4	0.209333	0.20916		192.4	0.125023	0.113213		192.4	0.0589987	0.0523818			192.4	0.664485	0.678225		192.4	0.436784	0.408385		192.4	0.250487	0.224609		192.4	0.137373	0.12189		192.4	0.0867355	0.0680093		192.4	0.0443445	0.032215
	192.6	1.0887	1.09971		192.6	0.725628	0.699287		192.6	0.414225	0.40415		192.6	0.209509	0.209362		192.6	0.125437	0.113326		192.6	0.0588129	0.0524352			192.6	0.663834	0.678667		192.6	0.43628	0.408722		192.6	0.25012	0.224817		192.6	0.137096	0.12201		192.6	0.0860365	0.0680777		192.6	0.0438492	0.0322479
	192.8	1.08904	1.10033		192.8	0.726062	0.699827		192.8	0.414812	0.404513		192.8	0.209857	0.209564		192.8	0.126153	0.11344		192.8	0.0593981	0.0524887			192.8	0.664028	0.679107		192.8	0.436178	0.40906		192.8	0.250066	0.225025		192.8	0.137326	0.122129		192.8	0.0856004	0.0681462		192.8	0.0437529	0.0322808
	193	1.08951	1.10095		193	0.726654	0.700367		193	0.415322	0.404876		193	0.210218	0.209766		193	0.126411	0.113553		193	0.0597277	0.0525421			193	0.663474	0.679548		193	0.43595	0.409397		193	0.249935	0.225233		193	0.137233	0.122248		193	0.0857049	0.0682147		193	0.0439636	0.0323137
	193.2	1.09063	1.10156		193.2	0.727959	0.700907		193.2	0.415744	0.405239		193.2	0.210992	0.209969		193.2	0.12663	0.113666		193.2	0.0598173	0.0525956			193.2	0.663682	0.679988		193.2	0.435941	0.409734		193.2	0.249858	0.225441		193.2	0.137025	0.122368		193.2	0.0852186	0.0682831		193.2	0.0438057	0.0323465
	193.4	1.09122	1.10218		193.4	0.728794	0.701447		193.4	0.416514	0.405602		193.4	0.211088	0.210171		193.4	0.126854	0.11378		193.4	0.0601657	0.052649			193.4	0.662966	0.680427		193.4	0.435707	0.410071		193.4	0.249577	0.225649		193.4	0.136432	0.122487		193.4	0.0848286	0.0683516		193.4	0.0429408	0.0323794
	193.6	1.09199	1.10279		193.6	0.729538	0.701986		193.6	0.417457	0.405965		193.6	0.211462	0.210373		193.6	0.127326	0.113893		193.6	0.0609379	0.0527025			193.6	0.663123	0.680867		193.6	0.436516	0.410408		193.6	0.249763	0.225857		193.6	0.136626	0.122606		193.6	0.0849091	0.0684201		193.6	0.0428581	0.0324123
	193.8	1.09229	1.10341		193.8	0.729741	0.702525		193.8	0.417763	0.406327		193.8	0.211685	0.210575		193.8	0.127602	0.114007		193.8	0.0609133	0.0527559			193.8	0.663789	0.681305		193.8	0.437049	0.410745		193.8	0.249861	0.226065		193.8	0.136627	0.122726		193.8	0.0850229	0.0684885		193.8	0.0427496	0.0324452
	194	1.0929	1.10402		194	0.730452	0.703063		194	0.418095	0.40669		194	0.212001	0.210777		194	0.128079	0.11412		194	0.060959	0.0528094			194	0.664166	0.681744		194	0.437263	0.411081		194	0.249753	0.226273		194	0.136173	0.122845		194	0.0845557	0.068557		194	0.0422233	0.032478
	194.2	1.0928	1.10463		194.2	0.731138	0.703602		194.2	0.418528	0.407052		194.2	0.212268	0.210979		194.2	0.128174	0.114234		194.2	0.0605464	0.0528628			194.2	0.66524	0.682182		194.2	0.438003	0.411418		194.2	0.250015	0.22648		194.2	0.135874	0.122964		194.2	0.0842407	0.0686254		194.2	0.0425842	0.0325109
	194.4	1.09316	1.10524		194.4	0.731664	0.704139		194.4	0.418815	0.407414		194.4	0.212315	0.211181		194.4	0.128078	0.114347		194.4	0.0609495	0.0529162			194.4	0.66606	0.682619		194.4	0.439093	0.411754		194.4	0.250659	0.226688		194.4	0.136157	0.123083		194.4	0.0839654	0.0686938		194.4	0.0429547	0.0325438
	194.6	1.09364	1.10585		194.6	0.7329	0.704677		194.6	0.419046	0.407776		194.6	0.212798	0.211383		194.6	0.128282	0.114461		194.6	0.0614641	0.0529697			194.6	0.666142	0.683057		194.6	0.439654	0.41209		194.6	0.251137	0.226896		194.6	0.13657	0.123203		194.6	0.0838144	0.0687623		194.6	0.0433449	0.0325766
	194.8	1.09421	1.10646		194.8	0.733351	0.705214		194.8	0.419278	0.408138		194.8	0.213251	0.211585		194.8	0.128105	0.114574		194.8	0.0618471	0.0530231			194.8	0.667519	0.683493		194.8	0.44129	0.412426		194.8	0.252319	0.227103		194.8	0.137465	0.123322		194.8	0.0842997	0.0688307		194.8	0.0444565	0.0326095
	195	1.09474	1.10707		195	0.733604	0.705751		195	0.419502	0.4085		195	0.213487	0.211787		195	0.128235	0.114687		195	0.0621011	0.0530765			195	0.668654	0.68393		195	0.442115	0.412762		195	0.252764	0.227311		195	0.137466	0.123441		195	0.0839582	0.0688991		195	0.0446314	0.0326424
	195.2	1.09579	1.10768		195.2	0.734118	0.706288		195.2	0.419744	0.408862		195.2	0.214429	0.211989		195.2	0.1286	0.114801		195.2	0.0620245	0.05313			195.2	0.669331	0.684366		195.2	0.442548	0.413097		195.2	0.252835	0.227518		195.2	0.137379	0.12356		195.2	0.0839674	0.0689675		195.2	0.0446249	0.0326752
	195.4	1.09681	1.10829		195.4	0.734547	0.706824		195.4	0.419997	0.409224		195.4	0.214976	0.212191		195.4	0.128855	0.114914		195.4	0.0619715	0.0531834			195.4	0.669877	0.684801		195.4	0.442692	0.413433		195.4	0.25257	0.227726		195.4	0.136951	0.12368		195.4	0.0839985	0.069036		195.4	0.0445459	0.0327081
	195.6	1.0976	1.10889		195.6	0.735337	0.70736		195.6	0.420443	0.409585		195.6	0.214795	0.212393		195.6	0.128619	0.115027		195.6	0.0618387	0.0532368			195.6	0.670032	0.685237		195.6	0.442654	0.413768		195.6	0.252239	0.227933		195.6	0.137073	0.123799		195.6	0.0842224	0.0691044		195.6	0.0439217	0.0327409
	195.8	1.09775	1.1095		195.8	0.735456	0.707896		195.8	0.420027	0.409947		195.8	0.2144	0.212595		195.8	0.128058	0.115141		195.8	0.0616264	0.0532902			195.8	0.670039	0.685671		195.8	0.442807	0.414103		195.8	0.252539	0.228141		195.8	0.136981	0.123918		195.8	0.0844684	0.0691728		195.8	0.0441953	0.0327738
	196	1.09868	1.11011		196	0.736	0.708431		196	0.420782	0.410308		196	0.214799	0.212797		196	0.128203	0.115254		196	0.0614364	0.0533437			196	0.671233	0.686106		196	0.443388	0.414438		196	0.252733	0.228348		196	0.137311	0.124037		196	0.0850817	0.0692412		196	0.0446305	0.0328067
	196.2	1.09945	1.11071		196.2	0.736096	0.708967		196.2	0.4204	0.410669		196.2	0.214671	0.212998		196.2	0.128232	0.115367		196.2	0.0611053	0.0533971			196.2	0.672216	0.68654		196.2	0.443265	0.414773		196.2	0.252698	0.228555		196.2	0.137425	0.124156		196.2	0.0855495	0.0693096		196.2	0.0452513	0.0328395
	196.4	1.09995	1.11132		196.4	0.736477	0.709501		196.4	0.420406	0.41103		196.4	0.214768	0.2132		196.4	0.1284	0.115481		196.4	0.0611901	0.0534505			196.4	0.672838	0.686973		196.4	0.443186	0.415108		196.4	0.252347	0.228762		196.4	0.137719	0.124275		196.4	0.0852796	0.069378		196.4	0.0449874	0.0328724
	196.6	1.10111	1.11192		196.6	0.737211	0.710036		196.6	0.420557	0.411391		196.6	0.214958	0.213402		196.6	0.128649	0.115594		196.6	0.0610883	0.0535039			196.6	0.67213	0.687407		196.6	0.44324	0.415442		196.6	0.251844	0.228969		196.6	0.137905	0.124394		196.6	0.0844889	0.0694463		196.6	0.0447282	0.0329052
	196.8	1.10195	1.11252		196.8	0.737677	0.71057		196.8	0.421107	0.411752		196.8	0.214899	0.213603		196.8	0.1289	0.115707		196.8	0.0612961	0.0535573			196.8	0.672761	0.68784		196.8	0.443008	0.415776		196.8	0.252002	0.229177		196.8	0.138018	0.124514		196.8	0.0849131	0.0695147		196.8	0.0448572	0.0329381
	197	1.10233	1.11312		197	0.738424	0.711104		197	0.421838	0.412113		197	0.214901	0.213805		197	0.128814	0.115821		197	0.06105	0.0536107			197	0.672733	0.688272		197	0.442782	0.416111		197	0.25188	0.229384		197	0.137974	0.124633		197	0.0844164	0.0695831		197	0.0448691	0.0329709
	197.2	1.10291	1.11373		197.2	0.738907	0.711637		197.2	0.422244	0.412474		197.2	0.215382	0.214007		197.2	0.129214	0.115934		197.2	0.0611799	0.0536641			197.2	0.673535	0.688704		197.2	0.443287	0.416445		197.2	0.251639	0.229591		197.2	0.137962	0.124752		197.2	0.0844286	0.0696515		197.2	0.0445586	0.0330038
	197.4	1.10297	1.11433		197.4	0.738689	0.712171		197.4	0.422723	0.412835		197.4	0.214853	0.214208		197.4	0.129184	0.116047		197.4	0.0609046	0.0537175			197.4	0.673388	0.689136		197.4	0.443607	0.416779		197.4	0.251506	0.229798		197.4	0.137665	0.124871		197.4	0.0842704	0.0697198		197.4	0.0437481	0.0330366
	197.6	1.1033	1.11493		197.6	0.739303	0.712703		197.6	0.423554	0.413195		197.6	0.215132	0.21441		197.6	0.129684	0.116161		197.6	0.0611635	0.053771			197.6	0.674067	0.689567		197.6	0.443928	0.417112		197.6	0.251767	0.230004		197.6	0.138281	0.12499		197.6	0.0846795	0.0697882		197.6	0.0435748	0.0330695
	197.8	1.10365	1.11553		197.8	0.739584	0.713236		197.8	0.423643	0.413556		197.8	0.215505	0.214611		197.8	0.129863	0.116274		197.8	0.0612734	0.0538244			197.8	0.674418	0.689998		197.8	0.443598	0.417446		197.8	0.251803	0.230211		197.8	0.138008	0.125109		197.8	0.084281	0.0698566		197.8	0.042997	0.0331023
	198	1.10371	1.11612		198	0.740369	0.713768		198	0.424002	0.413916		198	0.21566	0.214813		198	0.12994	0.116387		198	0.0612097	0.0538778			198	0.675484	0.690428		198	0.443986	0.417779		198	0.25211	0.230418		198	0.138304	0.125228		198	0.0844181	0.0699249		198	0.0429436	0.0331352
	198.2	1.1038	1.11672		198.2	0.741113	0.7143		198.2	0.424366	0.414276		198.2	0.216227	0.215014		198.2	0.13039	0.1165		198.2	0.0612053	0.0539312			198.2	0.675754	0.690859		198.2	0.444246	0.418113		198.2	0.252554	0.230625		198.2	0.138194	0.125347		198.2	0.0843411	0.0699933		198.2	0.0433747	0.033168
	198.4	1.10445	1.11732		198.4	0.741752	0.714832		198.4	0.424552	0.414636		198.4	0.217067	0.215216		198.4	0.130651	0.116614		198.4	0.0618629	0.0539846			198.4	0.675773	0.691288		198.4	0.444787	0.418446		198.4	0.252713	0.230832		198.4	0.138485	0.125466		198.4	0.0843585	0.0700616		198.4	0.0434387	0.0332008
	198.6	1.10485	1.11792		198.6	0.742556	0.715363		198.6	0.424748	0.414996		198.6	0.217576	0.215417		198.6	0.130674	0.116727		198.6	0.0620331	0.0540379			198.6	0.675916	0.691718		198.6	0.445235	0.418779		198.6	0.253281	0.231038		198.6	0.137913	0.125585		198.6	0.0842047	0.07013		198.6	0.0433864	0.0332337
	198.8	1.10584	1.11851		198.8	0.743448	0.715894		198.8	0.425146	0.415356		198.8	0.217954	0.215619		198.8	0.130697	0.11684		198.8	0.0624344	0.0540913			198.8	0.677671	0.692147		198.8	0.446382	0.419112		198.8	0.254067	0.231245		198.8	0.13817	0.125704		198.8	0.0848978	0.0701983		198.8	0.0443132	0.0332665
	199	1.10613	1.11911		199	0.743832	0.716425		199	0.425949	0.415716		199	0.218088	0.21582		199	0.130869	0.116953		199	0.0622415	0.0541447			199	0.677711	0.692575		199	0.446613	0.419444		199	0.254388	0.231451		199	0.137834	0.125823		199	0.0854812	0.0702666		199	0.0437827	0.0332994
	199.2	1.10683	1.1197		199.2	0.744276	0.716955		199.2	0.42663	0.416075		199.2	0.218208	0.216021		199.2	0.131015	0.117066		199.2	0.0621612	0.0541981			199.2	0.677457	0.693003		199.2	0.446782	0.419777		199.2	0.254309	0.231658		199.2	0.137343	0.125942		199.2	0.0857093	0.070335		199.2	0.0436898	0.0333322
	199.4	1.10743	1.12029		199.4	0.744962	0.717486		199.4	0.426831	0.416435		199.4	0.218213	0.216223		199.4	0.130804	0.11718		199.4	0.0623974	0.0542515			199.4	0.677818	0.693431		199.4	0.447347	0.420109		199.4	0.254924	0.231864		199.4	0.137312	0.12606		199.4	0.0862959	0.0704033		199.4	0.0442093	0.033365
	199.6	1.10773	1.12089		199.6	0.745591	0.718015		199.6	0.426675	0.416794		199.6	0.217845	0.216424		199.6	0.130576	0.117293		199.6	0.0621721	0.0543049			199.6	0.677929	0.693858		199.6	0.448043	0.420442		199.6	0.255395	0.232071		199.6	0.137505	0.126179		199.6	0.0865294	0.0704716		199.6	0.0438699	0.0333979
	199.8	1.10818	1.12148		199.8	0.746463	0.718545		199.8	0.426855	0.417154		199.8	0.218266	0.216625		199.8	0.130217	0.117406		199.8	0.0618917	0.0543583			199.8	0.678505	0.694285		199.8	0.448292	0.420774		199.8	0.255847	0.232277		199.8	0.137604	0.126298		199.8	0.0867381	0.0705399		199.8	0.0442886	0.0334307
	200	1.10849	1.12207		200	0.747194	0.719074		200	0.42702	0.417513		200	0.218473	0.216826		200	0.13043	0.117519		200	0.0614124	0.0544116			200	0.679096	0.694712		200	0.448702	0.421106		200	0.25639	0.232484		200	0.138071	0.126417		200	0.0873055	0.0706082		200	0.0447061	0.0334635
	200.2	1.10877	1.12266		200.2	0.747537	0.719603		200.2	0.426958	0.417872		200.2	0.217936	0.217027		200.2	0.130208	0.117632		200.2	0.0614136	0.054465			200.2	0.679584	0.695138		200.2	0.448539	0.421437		200.2	0.256446	0.23269		200.2	0.138173	0.126536		200.2	0.0873994	0.0706765		200.2	0.0450434	0.0334964
	200.4	1.10926	1.12325		200.4	0.748045	0.720131		200.4	0.427428	0.418231		200.4	0.217714	0.217229		200.4	0.129848	0.117746		200.4	0.0612089	0.0545184			200.4	0.679615	0.695564		200.4	0.449062	0.421769		200.4	0.256866	0.232896		200.4	0.138512	0.126655		200.4	0.0867224	0.0707448		200.4	0.0452069	0.0335292
	200.6	1.10979	1.12384		200.6	0.748237	0.72066		200.6	0.427754	0.41859		200.6	0.217381	0.21743		200.6	0.129731	0.117859		200.6	0.0610697	0.0545718			200.6	0.679625	0.695989		200.6	0.449594	0.4221		200.6	0.257285	0.233102		200.6	0.138954	0.126774		200.6	0.0865587	0.0708131		200.6	0.0454305	0.033562
	200.8	1.11021	1.12443		200.8	0.748037	0.721188		200.8	0.428119	0.418949		200.8	0.216951	0.217631		200.8	0.129589	0.117972		200.8	0.0611565	0.0546251			200.8	0.680404	0.696415		200.8	0.449675	0.422432		200.8	0.257556	0.233308		200.8	0.138792	0.126892		200.8	0.0864817	0.0708814		200.8	0.0456838	0.0335948
	201	1.11051	1.12502		201	0.748222	0.721715		201	0.428738	0.419308		201	0.216908	0.217832		201	0.129587	0.118085		201	0.0608112	0.0546785			201	0.680629	0.696839		201	0.450583	0.422763		201	0.257936	0.233514		201	0.139398	0.127011		201	0.0862041	0.0709497		201	0.0456505	0.0336277
	201.2	1.11144	1.12561		201.2	0.748706	0.722243		201.2	0.42903	0.419666		201.2	0.217089	0.218033		201.2	0.130388	0.118198		201.2	0.061185	0.0547319			201.2	0.681541	0.697264		201.2	0.45111	0.423094		201.2	0.258553	0.23372		201.2	0.139852	0.12713		201.2	0.0864151	0.071018		201.2	0.0457454	0.0336605
	201.4	1.11204	1.12619		201.4	0.748722	0.72277		201.4	0.429636	0.420025		201.4	0.216522	0.218234		201.4	0.130124	0.118311		201.4	0.0608245	0.0547853			201.4	0.682046	0.697687		201.4	0.451042	0.423425		201.4	0.259314	0.233926		201.4	0.140226	0.127249		201.4	0.0866778	0.0710863		201.4	0.0455321	0.0336933
	201.6	1.11326	1.12678		201.6	0.749515	0.723296		201.6	0.430371	0.420383		201.6	0.217232	0.218435		201.6	0.13099	0.118424		201.6	0.0615796	0.0548386			201.6	0.682604	0.698111		201.6	0.450621	0.423755		201.6	0.25945	0.234132		201.6	0.140469	0.127367		201.6	0.0870352	0.0711546		201.6	0.0455058	0.0337261
	201.8	1.11416	1.12736		201.8	0.749616	0.723823		201.8	0.430576	0.420742		201.8	0.218	0.218636		201.8	0.131598	0.118537		201.8	0.0617684	0.054892			201.8	0.683465	0.698534		201.8	0.450502	0.424086		201.8	0.259373	0.234338		201.8	0.140133	0.127486		201.8	0.0868128	0.0712228		201.8	0.04554	0.033759
	202	1.11505	1.12795		202	0.750462	0.724349		202	0.431401	0.4211		202	0.218372	0.218837		202	0.131554	0.11865		202	0.061769	0.0549453			202	0.684642	0.698957		202	0.451004	0.424416		202	0.259932	0.234544		202	0.14012	0.127605		202	0.0874919	0.0712911		202	0.0459286	0.0337918
	202.2	1.11593	1.12853		202.2	0.75192	0.724874		202.2	0.431952	0.421458		202.2	0.218904	0.219038		202.2	0.132049	0.118764		202.2	0.0620477	0.0549987			202.2	0.684264	0.699379		202.2	0.451165	0.424747		202.2	0.259867	0.23475		202.2	0.139964	0.127724		202.2	0.0879559	0.0713594		202.2	0.0460883	0.0338246
	202.4	1.1165	1.12912		202.4	0.752656	0.7254		202.4	0.432452	0.421816		202.4	0.219749	0.219238		202.4	0.132137	0.118877		202.4	0.0627308	0.0550521			202.4	0.684427	0.699801		202.4	0.451418	0.425077		202.4	0.259933	0.234956		202.4	0.139874	0.127842		202.4	0.0879943	0.0714276		202.4	0.045832	0.0338574
	202.6	1.11734	1.1297		202.6	0.753159	0.725925		202.6	0.432668	0.422174		202.6	0.220447	0.219439		202.6	0.132096	0.11899		202.6	0.0629469	0.0551054			202.6	0.684278	0.700223		202.6	0.451484	0.425407		202.6	0.26001	0.235161		202.6	0.138967	0.127961		202.6	0.0875064	0.0714959		202.6	0.0455048	0.0338902
	202.8	1.11822	1.13028		202.8	0.753837	0.72645		202.8	0.432709	0.422531		202.8	0.220521	0.21964		202.8	0.132179	0.119103		202.8	0.0629516	0.0551588			202.8	0.684546	0.700644		202.8	0.451803	0.425736		202.8	0.260389	0.235367		202.8	0.139436	0.12808		202.8	0.087738	0.0715641		202.8	0.0454872	0.033923
	203	1.11857	1.13086		203	0.754182	0.726975		203	0.433236	0.422889		203	0.220805	0.219841		203	0.132442	0.119216		203	0.0629393	0.0552121			203	0.684346	0.701065		203	0.45228	0.426066		203	0.260684	0.235573		203	0.139231	0.128198		203	0.0873378	0.0716324		203	0.0449411	0.0339559
	203.2	1.11867	1.13144		203.2	0.754832	0.727499		203.2	0.433529	0.423247		203.2	0.220846	0.220042		203.2	0.132454	0.119329		203.2	0.0632417	0.0552655			203.2	0.68462	0.701485		203.2	0.453035	0.426396		203.2	0.261129	0.235778		203.2	0.139133	0.128317		203.2	0.0874693	0.0717006		203.2	0.0456629	0.0339887
	203.4	1.11842	1.13202		203.4	0.755658	0.728023		203.4	0.433407	0.423604		203.4	0.220814	0.220242		203.4	0.131903	0.119442		203.4	0.0630822	0.0553188			203.4	0.684836	0.701905		203.4	0.453501	0.426725		203.4	0.26153	0.235984		203.4	0.139445	0.128435		203.4	0.0870812	0.0717688		203.4	0.0457217	0.0340215
	203.6	1.11822	1.1326		203.6	0.755831	0.728546		203.6	0.433274	0.423961		203.6	0.220464	0.220443		203.6	0.131491	0.119555		203.6	0.0624326	0.0553721			203.6	0.684687	0.702325		203.6	0.453948	0.427054		203.6	0.261274	0.236189		203.6	0.13968	0.128554		203.6	0.0867313	0.0718371		203.6	0.045308	0.0340543
	203.8	1.11775	1.13318		203.8	0.756219	0.72907		203.8	0.433383	0.424319		203.8	0.220658	0.220644		203.8	0.13101	0.119668		203.8	0.0627091	0.0554255			203.8	0.68495	0.702744		203.8	0.453927	0.427383		203.8	0.261523	0.236395		203.8	0.140397	0.128673		203.8	0.0864153	0.0719053		203.8	0.0453399	0.0340871
	204	1.1176	1.13376		204	0.755978	0.729593		204	0.433324	0.424676		204	0.220653	0.220844		204	0.130746	0.119781		204	0.0625183	0.0554788			204	0.685071	0.703163		204	0.454766	0.427712		204	0.262132	0.2366		204	0.141133	0.128791		204	0.0866665	0.0719735		204	0.0455526	0.0341199
	204.2	1.11777	1.13434		204.2	0.755751	0.730115		204.2	0.433657	0.425033		204.2	0.220375	0.221045		204.2	0.129985	0.119894		204.2	0.062425	0.0555322			204.2	0.685414	0.703582		204.2	0.455227	0.428041		204.2	0.262448	0.236805		204.2	0.142056	0.12891		204.2	0.0861005	0.0720417		204.2	0.0454822	0.0341527
	204.4	1.11749	1.13491		204.4	0.755843	0.730638		204.4	0.433935	0.42539		204.4	0.220456	0.221245		204.4	0.129878	0.120007		204.4	0.062469	0.0555855			204.4	0.68536	0.704		204.4	0.456079	0.428369		204.4	0.262377	0.23701		204.4	0.14187	0.129028		204.4	0.085586	0.0721099		204.4	0.045071	0.0341855
	204.6	1.11808	1.13549		204.6	0.756208	0.73116		204.6	0.434401	0.425747		204.6	0.220584	0.221446		204.6	0.129999	0.12012		204.6	0.0628268	0.0556388			204.6	0.685735	0.704418		204.6	0.456249	0.428698		204.6	0.261834	0.237216		204.6	0.141871	0.129147		204.6	0.085451	0.0721781		204.6	0.0448681	0.0342183
	204.8	1.11888	1.13606		204.8	0.75665	0.731682		204.8	0.434951	0.426103		204.8	0.220586	0.221646		204.8	0.130285	0.120233		204.8	0.0629737	0.0556922			204.8	0.686023	0.704835		204.8	0.456367	0.429026		204.8	0.262171	0.237421		204.8	0.142583	0.129265		204.8	0.0853932	0.0722463		204.8	0.0448857	0.0342511
	205	1.11985	1.13664		205	0.7572	0.732203		205	0.435569	0.42646		205	0.220715	0.221847		205	0.13106	0.120346		205	0.0628441	0.0557455			205	0.686289	0.705252		205	0.456802	0.429354		205	0.262614	0.237626		205	0.143156	0.129384		205	0.0857512	0.0723145		205	0.0449587	0.0342839
	205.2	1.1207	1.13721		205.2	0.758466	0.732724		205.2	0.435773	0.426817		205.2	0.221056	0.222047		205.2	0.131453	0.120459		205.2	0.0631075	0.0557988			205.2	0.687033	0.705669		205.2	0.456669	0.429682		205.2	0.262708	0.237831		205.2	0.143141	0.129502		205.2	0.0859379	0.0723827		205.2	0.0448344	0.0343167
	205.4	1.12175	1.13779		205.4	0.759047	0.733245		205.4	0.43637	0.427173		205.4	0.221102	0.222248		205.4	0.131164	0.120572		205.4	0.0628418	0.0558521			205.4	0.687387	0.706085		205.4	0.456825	0.43001		205.4	0.262596	0.238036		205.4	0.142763	0.129621		205.4	0.0863529	0.0724509		205.4	0.044966	0.0343495
	205.6	1.12303	1.13836		205.6	0.759934	0.733766		205.6	0.436802	0.427529		205.6	0.222155	0.222448		205.6	0.132292	0.120685		205.6	0.0634043	0.0559055			205.6	0.687655	0.706501		205.6	0.456523	0.430338		205.6	0.261917	0.238241		205.6	0.142352	0.129739		205.6	0.086451	0.0725191		205.6	0.0448711	0.0343823
	205.8	1.12324	1.13893		205.8	0.760204	0.734286		205.8	0.436869	0.427885		205.8	0.222094	0.222648		205.8	0.13229	0.120798		205.8	0.0630184	0.0559588			205.8	0.688648	0.706917		205.8	0.457089	0.430665		205.8	0.261776	0.238446		205.8	0.142448	0.129858		205.8	0.0868875	0.0725873		205.8	0.0453029	0.0344151
	206	1.12397	1.1395		206	0.761805	0.734806		206	0.437416	0.428242		206	0.221946	0.222849		206	0.132215	0.12091		206	0.0627133	0.0560121			206	0.689216	0.707332		206	0.457298	0.430993		206	0.261669	0.238651		206	0.142574	0.129976		206	0.0877037	0.0726555		206	0.0456309	0.0344479
	206.2	1.12397	1.14007		206.2	0.762653	0.735326		206.2	0.437309	0.428598		206.2	0.221785	0.223049		206.2	0.132207	0.121023		206.2	0.0629563	0.0560654			206.2	0.68911	0.707747		206.2	0.457015	0.43132		206.2	0.26111	0.238856		206.2	0.142661	0.130095		206.2	0.0877396	0.0727236		206.2	0.0455252	0.0344807
	206.4	1.12457	1.14064		206.4	0.763248	0.735845		206.4	0.437623	0.428953		206.4	0.222293	0.223249		206.4	0.132519	0.121136		206.4	0.0627677	0.0561187			206.4	0.68989	0.708161		206.4	0.457154	0.431647		206.4	0.261062	0.23906		206.4	0.142179	0.130213		206.4	0.0873944	0.0727918		206.4	0.0451892	0.0345135
	206.6	1.12587	1.14121		206.6	0.764499	0.736364		206.6	0.437591	0.429309		206.6	0.222469	0.223449		206.6	0.132847	0.121249		206.6	0.0631344	0.0561721			206.6	0.690078	0.708575		206.6	0.4574	0.431974		206.6	0.260944	0.239265		206.6	0.142163	0.130331		206.6	0.0872267	0.07286		206.6	0.0449788	0.0345463
	206.8	1.12679	1.14178		206.8	0.765251	0.736883		206.8	0.437912	0.429665		206.8	0.22234	0.22365		206.8	0.133225	0.121362		206.8	0.063267	0.0562254			206.8	0.691217	0.708989		206.8	0.45866	0.432301		206.8	0.261864	0.23947		206.8	0.142752	0.13045		206.8	0.0878804	0.0729281		206.8	0.0452918	0.0345791
	207	1.12758	1.14235		207	0.766353	0.737401		207	0.43871	0.43002		207	0.222746	0.22385		207	0.133477	0.121475		207	0.0635675	0.0562787			207	0.692328	0.709402		207	0.459803	0.432627		207	0.262528	0.239674		207	0.143156	0.130568		207	0.0884979	0.0729963		207	0.0461361	0.0346119
	207.2	1.12748	1.14291		207.2	0.766757	0.737919		207.2	0.43894	0.430376		207.2	0.222637	0.22405		207.2	0.132978	0.121588		207.2	0.0634188	0.056332			207.2	0.692779	0.709815		207.2	0.460422	0.432954		207.2	0.263038	0.239879		207.2	0.143351	0.130686		207.2	0.0894115	0.0730644		207.2	0.0468807	0.0346446
	207.4	1.1279	1.14348		207.4	0.767651	0.738437		207.4	0.438999	0.430731		207.4	0.222847	0.22425		207.4	0.133375	0.121701		207.4	0.0631797	0.0563853			207.4	0.692681	0.710227		207.4	0.46074	0.43328		207.4	0.263667	0.240084		207.4	0.143293	0.130805		207.4	0.0892614	0.0731326		207.4	0.0465366	0.0346774
	207.6	1.12844	1.14405		207.6	0.76774	0.738955		207.6	0.438916	0.431087		207.6	0.223254	0.22445		207.6	0.133253	0.121814		207.6	0.0632608	0.0564386			207.6	0.693014	0.710639		207.6	0.461443	0.433606		207.6	0.263805	0.240288		207.6	0.143605	0.130923		207.6	0.0893003	0.0732007		207.6	0.046638	0.0347102
	207.8	1.12846	1.14461		207.8	0.768076	0.739472		207.8	0.438753	0.431442		207.8	0.224022	0.22465		207.8	0.133356	0.121926		207.8	0.0637313	0.0564919			207.8	0.693944	0.711051		207.8	0.462371	0.433932		207.8	0.264865	0.240493		207.8	0.144355	0.131041		207.8	0.0897936	0.0732688		207.8	0.0468817	0.034743
	208	1.12892	1.14518		208	0.767675	0.739989		208	0.438986	0.431797		208	0.224502	0.22485		208	0.133122	0.122039		208	0.0637388	0.0565452			208	0.69409	0.711463		208	0.46332	0.434258		208	0.265362	0.240697		208	0.144778	0.13116		208	0.0904724	0.073337		208	0.0474522	0.0347758
	208.2	1.12954	1.14574		208.2	0.767875	0.740505		208.2	0.439542	0.432152		208.2	0.224565	0.22505		208.2	0.13325	0.122152		208.2	0.0644742	0.0565985			208.2	0.694219	0.711874		208.2	0.463415	0.434584		208.2	0.265631	0.240901		208.2	0.14501	0.131278		208.2	0.0898133	0.0734051		208.2	0.0470947	0.0348086
	208.4	1.12965	1.1463		208.4	0.76807	0.741022		208.4	0.440129	0.432507		208.4	0.225256	0.22525		208.4	0.133568	0.122265		208.4	0.0647569	0.0566518			208.4	0.694454	0.712284		208.4	0.463732	0.43491		208.4	0.265484	0.241106		208.4	0.144582	0.131396		208.4	0.0892538	0.0734732		208.4	0.0465937	0.0348413
	208.6	1.13067	1.14687		208.6	0.768596	0.741538		208.6	0.44082	0.432861		208.6	0.225897	0.22545		208.6	0.133795	0.122378		208.6	0.0647981	0.0567051			208.6	0.694639	0.712695		208.6	0.463651	0.435235		208.6	0.26599	0.24131		208.6	0.145108	0.131514		208.6	0.0893216	0.0735413		208.6	0.046978	0.0348741
	208.8	1.13141	1.14743		208.8	0.769504	0.742054		208.8	0.441516	0.433216		208.8	0.226363	0.22565		208.8	0.134485	0.12249		208.8	0.0654594	0.0567584			208.8	0.694543	0.713104		208.8	0.463588	0.43556		208.8	0.266224	0.241514		208.8	0.145334	0.131633		208.8	0.0893394	0.0736094		208.8	0.0468012	0.0349069
	209	1.13148	1.14799		209	0.76971	0.742569		209	0.441679	0.43357		209	0.226382	0.22585		209	0.134529	0.122603		209	0.0652298	0.0568116			209	0.694445	0.713514		209	0.463466	0.435885		209	0.266079	0.241718		209	0.145014	0.131751		209	0.0889106	0.0736776		209	0.0466145	0.0349397
	209.2	1.13176	1.14855		209.2	0.770484	0.743084		209.2	0.44219	0.433925		209.2	0.226879	0.22605		209.2	0.134354	0.122716		209.2	0.065076	0.0568649			209.2	0.694556	0.713923		209.2	0.463584	0.43621		209.2	0.265717	0.241922		209.2	0.144697	0.131869		209.2	0.0883199	0.0737457		209.2	0.0463155	0.0349724
	209.4	1.13222	1.14911		209.4	0.770255	0.743599		209.4	0.442479	0.434279		209.4	0.226854	0.226249		209.4	0.134438	0.122829		209.4	0.0643863	0.0569182			209.4	0.694764	0.714332		209.4	0.46356	0.436535		209.4	0.265811	0.242126		209.4	0.144833	0.131987		209.4	0.0881226	0.0738138		209.4	0.0461627	0.0350052
	209.6	1.13288	1.14967		209.6	0.77056	0.744113		209.6	0.44304	0.434633		209.6	0.227069	0.226449		209.6	0.135043	0.122942		209.6	0.0645861	0.0569715			209.6	0.694706	0.71474		209.6	0.463096	0.43686		209.6	0.265137	0.24233		209.6	0.1449	0.132105		209.6	0.0881309	0.0738819		209.6	0.0456215	0.035038
	209.8	1.13271	1.15023		209.8	0.770439	0.744628		209.8	0.443216	0.434988		209.8	0.226649	0.226649		209.8	0.134698	0.123054		209.8	0.0640947	0.0570248			209.8	0.695271	0.715148		209.8	0.462839	0.437184		209.8	0.264902	0.242534		209.8	0.145106	0.132223		209.8	0.0876067	0.0739499		209.8	0.0459358	0.0350708
	210	1.13355	1.15079		210	0.771342	0.745141		210	0.443995	0.435342		210	0.226492	0.226849		210	0.134694	0.123167		210	0.0636635	0.0570781			210	0.695659	0.715556		210	0.462365	0.437509		210	0.264794	0.242738		210	0.145172	0.132342		210	0.0872047	0.074018		210	0.0455706	0.0351035
	210.2	1.13408	1.15134		210.2	0.772145	0.745655		210.2	0.444971	0.435695		210.2	0.226883	0.227048		210.2	0.135304	0.12328		210.2	0.0638352	0.0571313			210.2	0.69614	0.715963		210.2	0.461876	0.437833		210.2	0.264342	0.242942		210.2	0.145345	0.13246		210.2	0.0864899	0.0740861		210.2	0.0452855	0.0351363
	210.4	1.13516	1.1519		210.4	0.77297	0.746168		210.4	0.446164	0.436049		210.4	0.227185	0.227248		210.4	0.136209	0.123393		210.4	0.0637524	0.0571846			210.4	0.697211	0.71637		210.4	0.462377	0.438157		210.4	0.264714	0.243146		210.4	0.145342	0.132578		210.4	0.086822	0.0741542		210.4	0.0452988	0.0351691
	210.6	1.13582	1.15246		210.6	0.773014	0.746681		210.6	0.44668	0.436403		210.6	0.227018	0.227448		210.6	0.136324	0.123505		210.6	0.0637757	0.0572379			210.6	0.697667	0.716777		210.6	0.462465	0.438481		210.6	0.265231	0.24335		210.6	0.145516	0.132696		210.6	0.0868639	0.0742223		210.6	0.0451275	0.0352018
	210.8	1.13697	1.15301		210.8	0.773194	0.747194		210.8	0.447645	0.436757		210.8	0.227753	0.227647		210.8	0.136836	0.123618		210.8	0.0636798	0.0572912			210.8	0.698628	0.717183		210.8	0.463259	0.438805		210.8	0.266046	0.243554		210.8	0.146211	0.132814		210.8	0.0879142	0.0742903		210.8	0.0458276	0.0352346
	211	1.13761	1.15357		211	0.773824	0.747707		211	0.448086	0.43711		211	0.228077	0.227847		211	0.13678	0.123731		211	0.0635501	0.0573444			211	0.699091	0.717589		211	0.463467	0.439129		211	0.266021	0.243757		211	0.146554	0.132932		211	0.0885136	0.0743584		211	0.0464016	0.0352674
	211.2	1.13747	1.15412		211.2	0.77331	0.748219		211.2	0.447718	0.437463		211.2	0.228116	0.228046		211.2	0.136371	0.123843		211.2	0.063167	0.0573977			211.2	0.699313	0.717994		211.2	0.463864	0.439452		211.2	0.266039	0.243961		211.2	0.146057	0.13305		211.2	0.0887359	0.0744265		211.2	0.0461789	0.0353001
	211.4	1.138	1.15467		211.4	0.773706	0.74873		211.4	0.447876	0.437817		211.4	0.228472	0.228246		211.4	0.136888	0.123956		211.4	0.0635691	0.057451			211.4	0.699537	0.718399		211.4	0.464225	0.439775		211.4	0.266251	0.244164		211.4	0.146172	0.133168		211.4	0.089288	0.0744945		211.4	0.0461342	0.0353329
	211.6	1.13808	1.15523		211.6	0.773078	0.749242		211.6	0.447644	0.43817		211.6	0.228482	0.228445		211.6	0.136344	0.124069		211.6	0.0631717	0.0575042			211.6	0.700625	0.718804		211.6	0.464954	0.440099		211.6	0.266502	0.244368		211.6	0.14682	0.133286		211.6	0.08984	0.0745626		211.6	0.0461484	0.0353656
	211.8	1.13854	1.15578		211.8	0.773755	0.749753		211.8	0.448074	0.438523		211.8	0.228768	0.228645		211.8	0.136556	0.124182		211.8	0.063958	0.0575575			211.8	0.701584	0.719208		211.8	0.465265	0.440422		211.8	0.266808	0.244571		211.8	0.14732	0.133404		211.8	0.0906422	0.0746306		211.8	0.0467874	0.0353984
	212	1.13895	1.15633		212	0.77334	0.750264		212	0.447868	0.438876		212	0.228153	0.228844		212	0.135722	0.124294		212	0.0641545	0.0576107			212	0.701616	0.719612		212	0.465969	0.440745		212	0.267021	0.244775		212	0.146993	0.133522		212	0.0910611	0.0746986		212	0.0471309	0.0354312
	212.2	1.13991	1.15688		212.2	0.77376	0.750775		212.2	0.447915	0.439229		212.2	0.227819	0.229044		212.2	0.135595	0.124407		212.2	0.0644783	0.057664			212.2	0.702531	0.720016		212.2	0.466881	0.441067		212.2	0.267192	0.244978		212.2	0.147383	0.13364		212.2	0.0910782	0.0747667		212.2	0.047086	0.0354639
	212.4	1.13973	1.15743		212.4	0.774291	0.751285		212.4	0.447824	0.439582		212.4	0.228141	0.229243		212.4	0.135238	0.124519		212.4	0.0640833	0.0577172			212.4	0.702829	0.720419		212.4	0.467425	0.44139		212.4	0.267272	0.245182		212.4	0.147572	0.133758		212.4	0.0908556	0.0748347		212.4	0.0472008	0.0354967
	212.6	1.14028	1.15798		212.6	0.775377	0.751795		212.6	0.448	0.439934		212.6	0.228033	0.229442		212.6	0.13551	0.124632		212.6	0.0645851	0.0577705			212.6	0.702793	0.720822		212.6	0.467734	0.441712		212.6	0.267428	0.245385		212.6	0.147432	0.133876		212.6	0.0909734	0.0749027		212.6	0.047024	0.0355294
	212.8	1.14084	1.15853		212.8	0.776262	0.752305		212.8	0.447917	0.440287		212.8	0.2281	0.229642		212.8	0.135405	0.124745		212.8	0.0652991	0.0578237			212.8	0.703072	0.721225		212.8	0.467797	0.442035		212.8	0.26707	0.245588		212.8	0.147166	0.133994		212.8	0.0907182	0.0749708		212.8	0.0470143	0.0355622
	213	1.14156	1.15908		213	0.776789	0.752814		213	0.447917	0.440639		213	0.227922	0.229841		213	0.135218	0.124857		213	0.0656998	0.057877			213	0.703531	0.721627		213	0.468299	0.442357		213	0.267381	0.245791		213	0.147453	0.134112		213	0.0905643	0.0750388		213	0.0474105	0.0355949
	213.2	1.14233	1.15963		213.2	0.777693	0.753323		213.2	0.448041	0.440992		213.2	0.228205	0.23004		213.2	0.135611	0.12497		213.2	0.0657657	0.0579302			213.2	0.704118	0.722029		213.2	0.469352	0.442679		213.2	0.267932	0.245995		213.2	0.147446	0.13423		213.2	0.0906711	0.0751068		213.2	0.0475113	0.0356277
	213.4	1.14297	1.16017		213.4	0.778457	0.753832		213.4	0.448024	0.441344		213.4	0.228459	0.230239		213.4	0.13569	0.125083		213.4	0.0653634	0.0579835			213.4	0.704584	0.72243		213.4	0.470091	0.443001		213.4	0.268022	0.246198		213.4	0.147819	0.134348		213.4	0.090388	0.0751748		213.4	0.0472275	0.0356604
	213.6	1.14446	1.16072		213.6	0.780005	0.754341		213.6	0.449029	0.441696		213.6	0.228975	0.230439		213.6	0.136018	0.125195		213.6	0.0660934	0.0580367			213.6	0.704482	0.722831		213.6	0.470225	0.443323		213.6	0.267733	0.246401		213.6	0.147228	0.134466		213.6	0.090002	0.0752428		213.6	0.0468139	0.0356932
	213.8	1.1451	1.16127		213.8	0.781012	0.754849		213.8	0.44938	0.442048		213.8	0.229722	0.230638		213.8	0.13631	0.125308		213.8	0.0662139	0.05809			213.8	0.704919	0.723232		213.8	0.470427	0.443644		213.8	0.268082	0.246604		213.8	0.147206	0.134583		213.8	0.089613	0.0753108		213.8	0.0469442	0.0357259
	214	1.14605	1.16181		214	0.782394	0.755357		214	0.450327	0.4424		214	0.23001	0.230837		214	0.136572	0.12542		214	0.0658882	0.0581432			214	0.705564	0.723632		214	0.470671	0.443966		214	0.268549	0.246807		214	0.147109	0.134701		214	0.0896296	0.0753788		214	0.0468706	0.0357587
	214.2	1.14668	1.16236		214.2	0.783793	0.755864		214.2	0.45131	0.442752		214.2	0.231093	0.231036		214.2	0.137352	0.125533		214.2	0.0663112	0.0581964			214.2	0.705889	0.724032		214.2	0.470902	0.444287		214.2	0.268574	0.24701		214.2	0.146763	0.134819		214.2	0.0896377	0.0754468		214.2	0.0467189	0.0357914
	214.4	1.14727	1.1629		214.4	0.784259	0.756372		214.4	0.452025	0.443104		214.4	0.231162	0.231235		214.4	0.137826	0.125646		214.4	0.0661571	0.0582497			214.4	0.706532	0.724432		214.4	0.471414	0.444608		214.4	0.269011	0.247212		214.4	0.146611	0.134937		214.4	0.0901898	0.0755148		214.4	0.0466025	0.0358241
	214.6	1.14733	1.16344		214.6	0.784579	0.756879		214.6	0.452333	0.443455		214.6	0.231305	0.231434		214.6	0.138009	0.125758		214.6	0.0657663	0.0583029			214.6	0.706876	0.724831		214.6	0.472138	0.444929		214.6	0.269805	0.247415		214.6	0.147226	0.135055		214.6	0.0906529	0.0755828		214.6	0.0472181	0.0358569
	214.8	1.14776	1.16398		214.8	0.785329	0.757385		214.8	0.452886	0.443807		214.8	0.231916	0.231633		214.8	0.138109	0.125871		214.8	0.0657456	0.0583561			214.8	0.707084	0.72523		214.8	0.472318	0.44525		214.8	0.270103	0.247618		214.8	0.147778	0.135173		214.8	0.0907731	0.0756508		214.8	0.0476662	0.0358896
	215	1.14801	1.16453		215	0.785884	0.757892		215	0.453824	0.444158		215	0.232407	0.231832		215	0.138498	0.125983		215	0.0659238	0.0584094			215	0.706662	0.725629		215	0.471839	0.44557		215	0.269765	0.247821		215	0.147114	0.13529		215	0.0904613	0.0757187		215	0.0473088	0.0359224
	215.2	1.14814	1.16507		215.2	0.786113	0.758398		215.2	0.45409	0.444509		215.2	0.232785	0.232031		215.2	0.138793	0.126096		215.2	0.0659261	0.0584626			215.2	0.706656	0.726027		215.2	0.471939	0.445891		215.2	0.270161	0.248023		215.2	0.147581	0.135408		215.2	0.0907595	0.0757867		215.2	0.046831	0.0359551
	215.4	1.14867	1.16561		215.4	0.786961	0.758904		215.4	0.455233	0.444861		215.4	0.232963	0.23223		215.4	0.139282	0.126208		215.4	0.0661891	0.0585158			215.4	0.706665	0.726424		215.4	0.471687	0.446211		215.4	0.270327	0.248226		215.4	0.148014	0.135526		215.4	0.0910818	0.0758547		215.4	0.0465097	0.0359878
	215.6	1.14892	1.16615		215.6	0.787647	0.759409		215.6	0.455905	0.445212		215.6	0.233305	0.232429		215.6	0.139269	0.126321		215.6	0.0655766	0.058569			215.6	0.70674	0.726822		215.6	0.471863	0.446532		215.6	0.270427	0.248429		215.6	0.14829	0.135644		215.6	0.091358	0.0759226		215.6	0.0464628	0.0360206
	215.8	1.14987	1.16669		215.8	0.789029	0.759915		215.8	0.456898	0.445563		215.8	0.234024	0.232628		215.8	0.139658	0.126433		215.8	0.0663644	0.0586222			215.8	0.706778	0.727219		215.8	0.471764	0.446852		215.8	0.270222	0.248631		215.8	0.148167	0.135761		215.8	0.0910887	0.0759906		215.8	0.0466432	0.0360533
	216	1.15052	1.16723		216	0.789508	0.76042		216	0.457096	0.445914		216	0.234167	0.232827		216	0.139427	0.126546		216	0.0663677	0.0586755			216	0.707031	0.727616		216	0.472312	0.447172		216	0.270458	0.248834		216	0.148183	0.135879		216	0.0907008	0.0760585		216	0.0467519	0.036086
	216.2	1.1509	1.16777		216.2	0.790016	0.760924		216.2	0.457349	0.446264		216.2	0.234264	0.233026		216.2	0.13948	0.126658		216.2	0.0660618	0.0587287			216.2	0.707456	0.728012		216.2	0.472774	0.447491		216.2	0.270832	0.249036		216.2	0.148342	0.135997		216.2	0.0904072	0.0761265		216.2	0.0464317	0.0361188
	216.4	1.15113	1.1683		216.4	0.790306	0.761429		216.4	0.458014	0.446615		216.4	0.234713	0.233224		216.4	0.139448	0.126771		216.4	0.0661923	0.0587819			216.4	0.706854	0.728408		216.4	0.47233	0.447811		216.4	0.270861	0.249239		216.4	0.148412	0.136114		216.4	0.0896085	0.0761944		216.4	0.0462395	0.0361515
	216.6	1.15151	1.16884		216.6	0.790476	0.761933		216.6	0.458275	0.446966		216.6	0.234887	0.233423		216.6	0.139818	0.126883		216.6	0.0671046	0.0588351			216.6	0.706852	0.728804		216.6	0.472752	0.448131		216.6	0.270822	0.249441		216.6	0.148266	0.136232		216.6	0.0892783	0.0762624		216.6	0.0462075	0.0361842
	216.8	1.15213	1.16938		216.8	0.790741	0.762437		216.8	0.458352	0.447316		216.8	0.235177	0.233622		216.8	0.139981	0.126996		216.8	0.0677465	0.0588883			216.8	0.706977	0.729199		216.8	0.472586	0.44845		216.8	0.271169	0.249643		216.8	0.148214	0.13635		216.8	0.0889409	0.0763303		216.8	0.0465083	0.036217
	217	1.1526	1.16991		217	0.790552	0.76294		217	0.458157	0.447667		217	0.235025	0.23382		217	0.139643	0.127108		217	0.0676676	0.0589415			217	0.707685	0.729594		217	0.47309	0.448769		217	0.271684	0.249845		217	0.14874	0.136467		217	0.089212	0.0763982		217	0.046994	0.0362497
	217.2	1.15265	1.17045		217.2	0.790894	0.763443		217.2	0.458634	0.448017		217.2	0.235127	0.234019		217.2	0.140073	0.127221		217.2	0.0674717	0.0589947			217.2	0.708278	0.729988		217.2	0.474086	0.449088		217.2	0.272388	0.250048		217.2	0.148884	0.136585		217.2	0.0894063	0.0764661		217.2	0.0469881	0.0362824
	217.4	1.15299	1.17098		217.4	0.791513	0.763946		217.4	0.458561	0.448367		217.4	0.235682	0.234218		217.4	0.139471	0.127333		217.4	0.0676144	0.0590479			217.4	0.708905	0.730383		217.4	0.474814	0.449407		217.4	0.272632	0.25025		217.4	0.149281	0.136703		217.4	0.0892151	0.0765341		217.4	0.0473769	0.0363151
	217.6	1.15354	1.17151		217.6	0.792012	0.764449		217.6	0.459212	0.448717		217.6	0.235701	0.234416		217.6	0.139566	0.127445		217.6	0.067936	0.0591011			217.6	0.70929	0.730777		217.6	0.474878	0.449726		217.6	0.273135	0.250452		217.6	0.149157	0.13682		217.6	0.0895887	0.076602		217.6	0.0478861	0.0363478
	217.8	1.15336	1.17205		217.8	0.791896	0.764951		217.8	0.458955	0.449067		217.8	0.235248	0.234615		217.8	0.138996	0.127558		217.8	0.0679541	0.0591543			217.8	0.710127	0.73117		217.8	0.475504	0.450045		217.8	0.273351	0.250654		217.8	0.149339	0.136938		217.8	0.0899506	0.0766699		217.8	0.0483038	0.0363806
	218	1.15347	1.17258		218	0.791813	0.765453		218	0.458957	0.449417		218	0.234883	0.234813		218	0.13887	0.12767		218	0.0677088	0.0592075			218	0.71069	0.731563		218	0.475555	0.450363		218	0.273688	0.250856		218	0.149578	0.137055		218	0.0898033	0.0767378		218	0.0482696	0.0364133
	218.2	1.15383	1.17311		218.2	0.791657	0.765955		218.2	0.459103	0.449767		218.2	0.234851	0.235012		218.2	0.138769	0.127783		218.2	0.0677907	0.0592607			218.2	0.711886	0.731956		218.2	0.476218	0.450682		218.2	0.273962	0.251058		218.2	0.150052	0.137173		218.2	0.0904172	0.0768057		218.2	0.0488273	0.036446
	218.4	1.15381	1.17364		218.4	0.791694	0.766456		218.4	0.4595	0.450116		218.4	0.23441	0.23521		218.4	0.138592	0.127895		218.4	0.067543	0.0593139			218.4	0.712654	0.732348		218.4	0.476592	0.451		218.4	0.274025	0.25126		218.4	0.15045	0.13729		218.4	0.0911138	0.0768736		218.4	0.0493436	0.0364787
	218.6	1.15397	1.17417		218.6	0.79154	0.766957		218.6	0.4594	0.450466		218.6	0.234267	0.235409		218.6	0.138139	0.128007		218.6	0.0671019	0.0593671			218.6	0.713048	0.73274		218.6	0.476883	0.451318		218.6	0.274211	0.251462		218.6	0.150917	0.137408		218.6	0.0915537	0.0769415		218.6	0.0496499	0.0365114
	218.8	1.15471	1.1747		218.8	0.792435	0.767458		218.8	0.4605	0.450816		218.8	0.234499	0.235607		218.8	0.138284	0.12812		218.8	0.0669932	0.0594203			218.8	0.713421	0.733132		218.8	0.476533	0.451636		218.8	0.274338	0.251664		218.8	0.151097	0.137525		218.8	0.0913263	0.0770094		218.8	0.0492029	0.0365442
	219	1.15516	1.17523		219	0.792821	0.767959		219	0.46118	0.451165		219	0.234672	0.235806		219	0.138348	0.128232		219	0.0666959	0.0594735			219	0.713874	0.733524		219	0.47681	0.451953		219	0.274678	0.251865		219	0.151387	0.137643		219	0.0915837	0.0770773		219	0.0491286	0.0365769
	219.2	1.1561	1.17576		219.2	0.79367	0.768459		219.2	0.461353	0.451514		219.2	0.235104	0.236004		219.2	0.138789	0.128345		219.2	0.0668321	0.0595267			219.2	0.714508	0.733915		219.2	0.477584	0.452271		219.2	0.27545	0.252067		219.2	0.152274	0.13776		219.2	0.0919441	0.0771451		219.2	0.0491203	0.0366096
	219.4	1.1566	1.17629		219.4	0.794241	0.768959		219.4	0.461855	0.451863		219.4	0.235643	0.236202		219.4	0.138811	0.128457		219.4	0.0664769	0.0595798			219.4	0.714681	0.734305		219.4	0.477477	0.452589		219.4	0.275314	0.252269		219.4	0.151858	0.137878		219.4	0.0917453	0.077213		219.4	0.0488632	0.0366423
	219.6	1.15782	1.17682		219.6	0.794786	0.769459		219.6	0.462472	0.452212		219.6	0.236363	0.236401		219.6	0.13928	0.128569		219.6	0.0662989	0.059633			219.6	0.714834	0.734695		219.6	0.47772	0.452906		219.6	0.275479	0.25247		219.6	0.151886	0.137995		219.6	0.0917784	0.0772809		219.6	0.048934	0.036675
	219.8	1.15888	1.17735		219.8	0.795598	0.769958		219.8	0.463206	0.452561		219.8	0.236745	0.236599		219.8	0.139703	0.128682		219.8	0.0665227	0.0596862			219.8	0.715196	0.735085		219.8	0.477895	0.453223		219.8	0.275275	0.252672		219.8	0.151532	0.138113		219.8	0.0910599	0.0773488		219.8	0.0488108	0.0367077
	220	1.1593	1.17787		220	0.795922	0.770457		220	0.463001	0.45291		220	0.23653	0.236797		220	0.139553	0.128794		220	0.0659863	0.0597394			220	0.715447	0.735475		220	0.478035	0.45354		220	0.275217	0.252874		220	0.15123	0.13823		220	0.0908352	0.0774166		220	0.0482759	0.0367404
	220.2	1.15956	1.1784		220.2	0.796014	0.770956		220.2	0.462844	0.453259		220.2	0.23648	0.236996		220.2	0.139533	0.128906		220.2	0.0655606	0.0597926			220.2	0.714934	0.735864		220.2	0.478081	0.453857		220.2	0.274803	0.253075		220.2	0.150302	0.138348		220.2	0.0903104	0.0774845		220.2	0.0477181	0.0367731
	220.4	1.1603	1.17892		220.4	0.796519	0.771454		220.4	0.463373	0.453608		220.4	0.236759	0.237194		220.4	0.139829	0.129019		220.4	0.0658734	0.0598457			220.4	0.714883	0.736253		220.4	0.478181	0.454174		220.4	0.274552	0.253277		220.4	0.150508	0.138465		220.4	0.0898178	0.0775523		220.4	0.0479015	0.0368058
	220.6	1.16063	1.17945		220.6	0.797189	0.771953		220.6	0.463539	0.453956		220.6	0.236981	0.237392		220.6	0.140513	0.129131		220.6	0.0661027	0.0598989			220.6	0.715028	0.736642		220.6	0.478426	0.45449		220.6	0.274224	0.253478		220.6	0.15031	0.138582		220.6	0.0897846	0.0776202		220.6	0.0473335	0.0368385
	220.8	1.16144	1.17997		220.8	0.797778	0.77245		220.8	0.463874	0.454305		220.8	0.23714	0.23759		220.8	0.140503	0.129243		220.8	0.0656817	0.0599521			220.8	0.715678	0.73703		220.8	0.478654	0.454807		220.8	0.274914	0.253679		220.8	0.150368	0.1387		220.8	0.0899265	0.077688		220.8	0.0472782	0.0368712
	221	1.16208	1.18049		221	0.798313	0.772948		221	0.464147	0.454653		221	0.237684	0.237788		221	0.140534	0.129355		221	0.0654332	0.0600052			221	0.715519	0.737418		221	0.478731	0.455123		221	0.27449	0.253881		221	0.150041	0.138817		221	0.089975	0.0777559		221	0.0473901	0.0369039
	221.2	1.16217	1.18102		221.2	0.799311	0.773445		221.2	0.464863	0.455001		221.2	0.237945	0.237986		221.2	0.141058	0.129468		221.2	0.0657729	0.0600584			221.2	0.716019	0.737805		221.2	0.47969	0.455439		221.2	0.275017	0.254082		221.2	0.150001	0.138934		221.2	0.0903395	0.0778237		221.2	0.0479013	0.0369366
	221.4	1.16252	1.18154		221.4	0.800453	0.773942		221.4	0.464839	0.455349		221.4	0.238318	0.238184		221.4	0.141206	0.12958		221.4	0.0655249	0.0601116			221.4	0.716194	0.738192		221.4	0.479767	0.455755		221.4	0.275057	0.254283		221.4	0.149973	0.139052		221.4	0.0905393	0.0778915		221.4	0.0483613	0.0369693
	221.6	1.16309	1.18206		221.6	0.801134	0.774439		221.6	0.465581	0.455697		221.6	0.238314	0.238382		221.6	0.141573	0.129692		221.6	0.0653258	0.0601647			221.6	0.71681	0.738579		221.6	0.480417	0.456071		221.6	0.275226	0.254484		221.6	0.150354	0.139169		221.6	0.0913781	0.0779594		221.6	0.0488446	0.037002
	221.8	1.16329	1.18258		221.8	0.801274	0.774936		221.8	0.465623	0.456045		221.8	0.238241	0.23858		221.8	0.14143	0.129805		221.8	0.0655215	0.0602179			221.8	0.717433	0.738965		221.8	0.481012	0.456387		221.8	0.275224	0.254685		221.8	0.150537	0.139286		221.8	0.0922254	0.0780272		221.8	0.0490705	0.0370347
	222	1.16372	1.1831		222	0.801837	0.775432		222	0.466275	0.456393		222	0.238297	0.238778		222	0.141463	0.129917		222	0.0654481	0.060271			222	0.717987	0.739351		222	0.480924	0.456702		222	0.275551	0.254886		222	0.150893	0.139403		222	0.0926778	0.078095		222	0.0489767	0.0370674
	222.2	1.1642	1.18362		222.2	0.802227	0.775928		222.2	0.466683	0.456741		222.2	0.238384	0.238976		222.2	0.141361	0.130029		222.2	0.0652292	0.0603242			222.2	0.718663	0.739737		222.2	0.481496	0.457018		222.2	0.275831	0.255087		222.2	0.151618	0.139521		222.2	0.0934519	0.0781628		222.2	0.0496594	0.0371001
	222.4	1.16409	1.18414		222.4	0.803218	0.776423		222.4	0.467455	0.457088		222.4	0.239008	0.239174		222.4	0.141621	0.130141		222.4	0.0653112	0.0603773			222.4	0.718388	0.740122		222.4	0.481822	0.457333		222.4	0.275868	0.255288		222.4	0.152251	0.139638		222.4	0.0943326	0.0782306		222.4	0.0494583	0.0371328
	222.6	1.16401	1.18466		222.6	0.803255	0.776919		222.6	0.467726	0.457436		222.6	0.238683	0.239372		222.6	0.141477	0.130253		222.6	0.0650205	0.0604305			222.6	0.718614	0.740507		222.6	0.481973	0.457648		222.6	0.276061	0.255489		222.6	0.152423	0.139755		222.6	0.0948422	0.0782984		222.6	0.0496204	0.0371655
	222.8	1.16419	1.18518		222.8	0.803835	0.777414		222.8	0.468566	0.457783		222.8	0.239219	0.23957		222.8	0.141602	0.130366		222.8	0.06531	0.0604836			222.8	0.719297	0.740892		222.8	0.482415	0.457963		222.8	0.276832	0.25569		222.8	0.15303	0.139872		222.8	0.0953279	0.0783662		222.8	0.0495364	0.0371982
	223	1.16457	1.18569		223	0.804021	0.777908		223	0.468681	0.458131		223	0.239576	0.239768		223	0.141506	0.130478		223	0.0658282	0.0605368			223	0.72003	0.741276		223	0.482897	0.458278		223	0.277451	0.255891		223	0.153592	0.13999		223	0.0952539	0.078434		223	0.0501571	0.0372309
	223.2	1.16515	1.18621		223.2	0.804756	0.778403		223.2	0.468665	0.458478		223.2	0.239862	0.239965		223.2	0.142168	0.13059		223.2	0.066177	0.0605899			223.2	0.720231	0.74166		223.2	0.482948	0.458593		223.2	0.277772	0.256092		223.2	0.153534	0.140107		223.2	0.0951329	0.0785018		223.2	0.0495089	0.0372636
	223.4	1.16563	1.18673		223.4	0.805435	0.778897		223.4	0.468814	0.458825		223.4	0.240366	0.240163		223.4	0.142518	0.130702		223.4	0.0667275	0.0606431			223.4	0.720201	0.742044		223.4	0.4824	0.458907		223.4	0.277684	0.256293		223.4	0.153396	0.140224		223.4	0.095208	0.0785696		223.4	0.0493165	0.0372963
	223.6	1.16663	1.18724		223.6	0.806068	0.779391		223.6	0.46907	0.459172		223.6	0.240186	0.240361		223.6	0.142924	0.130814		223.6	0.0671952	0.0606962			223.6	0.720412	0.742427		223.6	0.482653	0.459222		223.6	0.277753	0.256493		223.6	0.153638	0.140341		223.6	0.0948706	0.0786374		223.6	0.0487713	0.0373289
	223.8	1.16706	1.18776		223.8	0.806823	0.779884		223.8	0.469106	0.459519		223.8	0.239934	0.240559		223.8	0.142977	0.130927		223.8	0.0676344	0.0607494			223.8	0.720584	0.74281		223.8	0.482649	0.459536		223.8	0.277332	0.256694		223.8	0.153594	0.140458		223.8	0.0946546	0.0787052		223.8	0.0482225	0.0373616
	224	1.16754	1.18827		224	0.807047	0.780378		224	0.468505	0.459866		224	0.239659	0.240756		224	0.14292	0.131039		224	0.0681274	0.0608025			224	0.721094	0.743193		224	0.482897	0.45985		224	0.277455	0.256895		224	0.153521	0.140575		224	0.0943385	0.0787729		224	0.0476535	0.0373943
	224.2	1.16825	1.18878		224.2	0.808168	0.780871		224.2	0.469159	0.460212		224.2	0.239971	0.240954		224.2	0.143192	0.131151		224.2	0.06868	0.0608556			224.2	0.721548	0.743575		224.2	0.48356	0.460164		224.2	0.277847	0.257095		224.2	0.153515	0.140693		224.2	0.0938267	0.0788407		224.2	0.0475414	0.037427
	224.4	1.16866	1.1893		224.4	0.808732	0.781363		224.4	0.469165	0.460559		224.4	0.240124	0.241151		224.4	0.143407	0.131263		224.4	0.0691713	0.0609088			224.4	0.722784	0.743957		224.4	0.484567	0.460478		224.4	0.278534	0.257296		224.4	0.153816	0.14081		224.4	0.0943784	0.0789085		224.4	0.0472785	0.0374597
	224.6	1.16926	1.18981		224.6	0.809264	0.781856		224.6	0.469345	0.460905		224.6	0.240074	0.241349		224.6	0.143916	0.131375		224.6	0.069607	0.0609619			224.6	0.72304	0.744338		224.6	0.48507	0.460792		224.6	0.278692	0.257496		224.6	0.153415	0.140927		224.6	0.0943019	0.0789762		224.6	0.0468613	0.0374923
	224.8	1.1702	1.19032		224.8	0.809831	0.782348		224.8	0.469926	0.461252		224.8	0.2408	0.241547		224.8	0.144186	0.131487		224.8	0.0698729	0.061015			224.8	0.723242	0.74472		224.8	0.485796	0.461105		224.8	0.279306	0.257696		224.8	0.153247	0.141044		224.8	0.0943367	0.079044		224.8	0.0473603	0.037525
	225	1.17049	1.19083		225	0.810133	0.78284		225	0.470008	0.461598		225	0.24077	0.241744		225	0.144625	0.131599		225	0.0702266	0.0610681			225	0.723566	0.7451		225	0.486148	0.461419		225	0.279316	0.257897		225	0.153189	0.141161		225	0.0944606	0.0791117		225	0.047696	0.0375577
	225.2	1.17092	1.19134		225.2	0.810816	0.783331		225.2	0.470241	0.461944		225.2	0.24083	0.241942		225.2	0.145062	0.131712		225.2	0.070712	0.0611213			225.2	0.724537	0.745481		225.2	0.486811	0.461732		225.2	0.279916	0.258097		225.2	0.153162	0.141278		225.2	0.094713	0.0791795		225.2	0.0481866	0.0375904
	225.4	1.17138	1.19185		225.4	0.810807	0.783822		225.4	0.4701	0.46229		225.4	0.240567	0.242139		225.4	0.14499	0.131824		225.4	0.0702051	0.0611744			225.4	0.725327	0.745861		225.4	0.487423	0.462045		225.4	0.280586	0.258297		225.4	0.153162	0.141395		225.4	0.0954253	0.0792472		225.4	0.0483808	0.037623
	225.6	1.17179	1.19236		225.6	0.811186	0.784313		225.6	0.47088	0.462636		225.6	0.240892	0.242336		225.6	0.14512	0.131936		225.6	0.070462	0.0612275			225.6	0.726314	0.746241		225.6	0.488266	0.462358		225.6	0.281262	0.258498		225.6	0.153594	0.141512		225.6	0.0958179	0.0793149		225.6	0.0487094	0.0376557
	225.8	1.1719	1.19287		225.8	0.811423	0.784804		225.8	0.471511	0.462982		225.8	0.241221	0.242534		225.8	0.144881	0.132048		225.8	0.0701467	0.0612806			225.8	0.727059	0.74662		225.8	0.488877	0.462671		225.8	0.281793	0.258698		225.8	0.153959	0.141629		225.8	0.0962277	0.0793827		225.8	0.0489307	0.0376884
	226	1.17218	1.19338		226	0.811892	0.785294		226	0.472065	0.463328		226	0.241254	0.242731		226	0.144796	0.13216		226	0.0696761	0.0613337			226	0.727622	0.746999		226	0.488654	0.462984		226	0.282208	0.258898		226	0.153979	0.141746		226	0.0962468	0.0794504		226	0.0491015	0.0377211
	226.2	1.17274	1.19389		226.2	0.812273	0.785785		226.2	0.47239	0.463674		226.2	0.242014	0.242929		226.2	0.14507	0.132272		226.2	0.0693453	0.0613869			226.2	0.727094	0.747378		226.2	0.488688	0.463296		226.2	0.282146	0.259098		226.2	0.154713	0.141863		226.2	0.0962321	0.0795181		226.2	0.0493655	0.0377537
	226.4	1.17252	1.19439		226.4	0.812233	0.786274		226.4	0.472979	0.464019		226.4	0.242636	0.243126		226.4	0.144836	0.132384		226.4	0.0690322	0.06144			226.4	0.726977	0.747757		226.4	0.488402	0.463609		226.4	0.282219	0.259298		226.4	0.154716	0.14198		226.4	0.0961407	0.0795858		226.4	0.0495944	0.0377864
	226.6	1.17238	1.1949		226.6	0.811861	0.786764		226.6	0.473158	0.464365		226.6	0.24252	0.243323		226.6	0.143888	0.132496		226.6	0.0684099	0.0614931			226.6	0.727212	0.748135		226.6	0.488128	0.463921		226.6	0.282332	0.259498		226.6	0.154725	0.142097		226.6	0.0961156	0.0796536		226.6	0.0501329	0.0378191
	226.8	1.173	1.19541		226.8	0.811853	0.787253		226.8	0.47358	0.46471		226.8	0.243486	0.24352		226.8	0.143297	0.132608		226.8	0.0681948	0.0615462			226.8	0.72776	0.748512		226.8	0.488416	0.464233		226.8	0.282735	0.259698		226.8	0.155102	0.142214		226.8	0.0958268	0.0797213		226.8	0.0502447	0.0378517
	227	1.17375	1.19591		227	0.812829	0.787742		227	0.474302	0.465056		227	0.244169	0.243718		227	0.143277	0.13272		227	0.0685324	0.0615993			227	0.728224	0.74889		227	0.488157	0.464545		227	0.282828	0.259898		227	0.15555	0.142331		227	0.0950035	0.079789		227	0.0502122	0.0378844
	227.2	1.17418	1.19642		227.2	0.813744	0.788231		227.2	0.474913	0.465401		227.2	0.244449	0.243915		227.2	0.143495	0.132832		227.2	0.0683046	0.0616524			227.2	0.727929	0.749267		227.2	0.487996	0.464857		227.2	0.282865	0.260098		227.2	0.155523	0.142448		227.2	0.0943149	0.0798567		227.2	0.0495008	0.0379171
	227.4	1.17538	1.19692		227.4	0.814686	0.788719		227.4	0.476043	0.465746		227.4	0.245747	0.244112		227.4	0.14354	0.132944		227.4	0.0692584	0.0617055			227.4	0.728296	0.749644		227.4	0.487822	0.465169		227.4	0.28283	0.260298		227.4	0.155506	0.142564		227.4	0.0937889	0.0799244		227.4	0.0495154	0.0379497
	227.6	1.1757	1.19742		227.6	0.814767	0.789207		227.6	0.47653	0.466091		227.6	0.24573	0.244309		227.6	0.143237	0.133056		227.6	0.0691939	0.0617586			227.6	0.728377	0.75002		227.6	0.487997	0.46548		227.6	0.282318	0.260497		227.6	0.155381	0.142681		227.6	0.0929585	0.0799921		227.6	0.0486834	0.0379824
	227.8	1.17623	1.19793		227.8	0.815156	0.789695		227.8	0.476918	0.466436		227.8	0.245989	0.244506		227.8	0.143072	0.133168		227.8	0.0696964	0.0618117			227.8	0.728597	0.750396		227.8	0.488566	0.465792		227.8	0.2825	0.260697		227.8	0.155469	0.142798		227.8	0.0930152	0.0800598		227.8	0.0489934	0.038015
	228	1.17659	1.19843		228	0.815257	0.790183		228	0.476925	0.46678		228	0.246242	0.244703		228	0.143532	0.13328		228	0.0696213	0.0618648			228	0.72904	0.750772		228	0.489393	0.466103		228	0.283084	0.260897		228	0.155385	0.142915		228	0.092738	0.0801274		228	0.0493565	0.0380477
	228.2	1.1767	1.19893		228.2	0.815992	0.79067		228.2	0.477366	0.467125		228.2	0.246626	0.2449		228.2	0.14381	0.133392		228.2	0.0694173	0.0619179			228.2	0.728921	0.751147		228.2	0.489841	0.466414		228.2	0.283268	0.261096		228.2	0.154903	0.143032		228.2	0.0927399	0.0801951		228.2	0.0488502	0.0380803
	228.4	1.17709	1.19943		228.4	0.816262	0.791157		228.4	0.477238	0.46747		228.4	0.246559	0.245097		228.4	0.143931	0.133504		228.4	0.0696487	0.061971			228.4	0.729461	0.751522		228.4	0.490198	0.466725		228.4	0.283241	0.261296		228.4	0.154468	0.143149		228.4	0.0930233	0.0802628		228.4	0.0489743	0.038113
	228.6	1.17813	1.19993		228.6	0.816719	0.791644		228.6	0.47801	0.467814		228.6	0.246353	0.245294		228.6	0.144523	0.133616		228.6	0.0701132	0.0620241			228.6	0.7298	0.751897		228.6	0.490342	0.467036		228.6	0.283073	0.261495		228.6	0.154522	0.143266		228.6	0.0930809	0.0803305		228.6	0.049581	0.0381457
	228.8	1.17855	1.20043		228.8	0.817157	0.79213		228.8	0.478621	0.468159		228.8	0.246293	0.245491		228.8	0.144915	0.133728		228.8	0.0705405	0.0620771			228.8	0.730298	0.752271		228.8	0.49069	0.467346		228.8	0.283199	0.261695		228.8	0.154849	0.143382		228.8	0.0933056	0.0803981		228.8	0.0499464	0.0381783
	229	1.17875	1.20093		229	0.817911	0.792616		229	0.478531	0.468503		229	0.245642	0.245688		229	0.145126	0.13384		229	0.0704378	0.0621302			229	0.731557	0.752645		229	0.490849	0.467657		229	0.282872	0.261894		229	0.15528	0.143499		229	0.093162	0.0804658		229	0.0494483	0.038211
	229.2	1.179	1.20143		229.2	0.818239	0.793102		229.2	0.478333	0.468847		229.2	0.245587	0.245885		229.2	0.145158	0.133952		229.2	0.0706429	0.0621833			229.2	0.731699	0.753019		229.2	0.491041	0.467967		229.2	0.282755	0.262094		229.2	0.154701	0.143616		229.2	0.0926765	0.0805334		229.2	0.0487837	0.0382436
	229.4	1.17953	1.20193		229.4	0.818315	0.793587		229.4	0.478327	0.469191		229.4	0.2453	0.246082		229.4	0.145403	0.134064		229.4	0.0701577	0.0622364			229.4	0.731957	0.753392		229.4	0.491905	0.468278		229.4	0.283191	0.262293		229.4	0.155004	0.143733		229.4	0.0933156	0.0806011		229.4	0.0485353	0.0382763
	229.6	1.18019	1.20243		229.6	0.819381	0.794073		229.6	0.478957	0.469535		229.6	0.245647	0.246279		229.6	0.146051	0.134176		229.6	0.0699826	0.0622895			229.6	0.7325	0.753765		229.6	0.492052	0.468588		229.6	0.283456	0.262492		229.6	0.155262	0.143849		229.6	0.0938015	0.0806687		229.6	0.0483515	0.0383089
	229.8	1.18024	1.20292		229.8	0.8198	0.794558		229.8	0.478521	0.469879		229.8	0.245196	0.246476		229.8	0.14547	0.134288		229.8	0.0694349	0.0623426			229.8	0.732758	0.754138		229.8	0.49303	0.468898		229.8	0.283936	0.262692		229.8	0.155573	0.143966		229.8	0.0944623	0.0807364		229.8	0.0482723	0.0383416
	230	1.18053	1.20342		230	0.819956	0.795042		230	0.478299	0.470223		230	0.244681	0.246673		230	0.145319	0.1344		230	0.0690142	0.0623956			230	0.73258	0.75451		230	0.492619	0.469208		230	0.283675	0.262891		230	0.155094	0.144083		230	0.0946303	0.080804		230	0.0477646	0.0383742
	230.2	1.18087	1.20392		230.2	0.820512	0.795527		230.2	0.478191	0.470566		230.2	0.244556	0.246869		230.2	0.145185	0.134512		230.2	0.0686736	0.0624487			230.2	0.732319	0.754882		230.2	0.493427	0.469517		230.2	0.284207	0.26309		230.2	0.155318	0.144199		230.2	0.0950709	0.0808717		230.2	0.0478069	0.0384068
	230.4	1.18066	1.20441		230.4	0.82064	0.796011		230.4	0.478001	0.47091		230.4	0.244306	0.247066		230.4	0.144874	0.134623		230.4	0.068329	0.0625018			230.4	0.733067	0.755253		230.4	0.494146	0.469827		230.4	0.284849	0.263289		230.4	0.15604	0.144316		230.4	0.0955394	0.0809393		230.4	0.0477395	0.0384395
	230.6	1.18098	1.20491		230.6	0.820991	0.796495		230.6	0.478073	0.471253		230.6	0.244506	0.247263		230.6	0.144693	0.134735		230.6	0.068229	0.0625548			230.6	0.733629	0.755625		230.6	0.494745	0.470136		230.6	0.285511	0.263488		230.6	0.156817	0.144433		230.6	0.0962399	0.0810069		230.6	0.0479695	0.0384721
	230.8	1.18132	1.2054		230.8	0.821655	0.796978		230.8	0.478495	0.471597		230.8	0.244814	0.247459		230.8	0.144617	0.134847		230.8	0.0684382	0.0626079			230.8	0.734137	0.755996		230.8	0.495431	0.470446		230.8	0.285822	0.263687		230.8	0.15702	0.144549		230.8	0.0960975	0.0810745		230.8	0.0478224	0.0385048
	231	1.1817	1.20589		231	0.823068	0.797461		231	0.479347	0.47194		231	0.2453	0.247656		231	0.145017	0.134959		231	0.0688139	0.062661			231	0.734421	0.756366		231	0.495419	0.470755		231	0.286096	0.263886		231	0.157763	0.144666		231	0.0959832	0.0811422		231	0.0479308	0.0385374
	231.2	1.18196	1.20639		231.2	0.823828	0.797944		231.2	0.480416	0.472283		231.2	0.245967	0.247853		231.2	0.145459	0.135071		231.2	0.0690219	0.062714			231.2	0.734337	0.756737		231.2	0.495584	0.471064		231.2	0.285878	0.264085		231.2	0.157518	0.144783		231.2	0.0957018	0.0812098		231.2	0.0477031	0.03857
	231.4	1.18269	1.20688		231.4	0.824432	0.798427		231.4	0.480978	0.472626		231.4	0.246753	0.248049		231.4	0.145802	0.135183		231.4	0.0694398	0.0627671			231.4	0.73449	0.757106		231.4	0.495589	0.471373		231.4	0.285989	0.264284		231.4	0.157096	0.144899		231.4	0.0954487	0.0812774		231.4	0.0477466	0.0386027
	231.6	1.18321	1.20737		231.6	0.825016	0.79891		231.6	0.481378	0.472969		231.6	0.247109	0.248246		231.6	0.146333	0.135295		231.6	0.0695181	0.0628202			231.6	0.734226	0.757476		231.6	0.495706	0.471681		231.6	0.285582	0.264483		231.6	0.157043	0.145016		231.6	0.0951031	0.081345		231.6	0.0475918	0.0386353
	231.8	1.18383	1.20786		231.8	0.82526	0.799392		231.8	0.481846	0.473312		231.8	0.247516	0.248442		231.8	0.146746	0.135406		231.8	0.0696032	0.0628732			231.8	0.734619	0.757845		231.8	0.496282	0.47199		231.8	0.286363	0.264681		231.8	0.157192	0.145132		231.8	0.0953397	0.0814126		231.8	0.0483117	0.0386679
	232	1.18419	1.20835		232	0.825759	0.799874		232	0.481921	0.473655		232	0.248026	0.248639		232	0.147307	0.135518		232	0.0693915	0.0629263			232	0.734837	0.758214		232	0.496486	0.472298		232	0.286648	0.26488		232	0.156911	0.145249		232	0.0951692	0.0814802		232	0.0485453	0.0387006
	232.2	1.18466	1.20884		232.2	0.826374	0.800355		232.2	0.482926	0.473997		232.2	0.248478	0.248835		232.2	0.147553	0.13563		232.2	0.0699861	0.0629793			232.2	0.735317	0.758583		232.2	0.496047	0.472606		232.2	0.286455	0.265079		232.2	0.156599	0.145366		232.2	0.0951292	0.0815478		232.2	0.0487316	0.0387332
	232.4	1.18569	1.20933		232.4	0.82685	0.800836		232.4	0.483815	0.47434		232.4	0.248955	0.249032		232.4	0.1477	0.135742		232.4	0.0704542	0.0630324			232.4	0.736117	0.758951		232.4	0.496071	0.472915		232.4	0.28684	0.265277		232.4	0.156502	0.145482		232.4	0.0952614	0.0816154		232.4	0.0494555	0.0387658
	232.6	1.18658	1.20982		232.6	0.826892	0.801317		232.6	0.485016	0.474682		232.6	0.249735	0.249228		232.6	0.148292	0.135854		232.6	0.0711199	0.0630854			232.6	0.736371	0.759319		232.6	0.496039	0.473223		232.6	0.287114	0.265476		232.6	0.156205	0.145599		232.6	0.0948839	0.0816829		232.6	0.0496596	0.0387985
	232.8	1.18739	1.21031		232.8	0.827686	0.801798		232.8	0.485965	0.475025		232.8	0.250718	0.249425		232.8	0.148576	0.135966		232.8	0.0715781	0.0631385			232.8	0.736483	0.759687		232.8	0.496324	0.47353		232.8	0.287472	0.265675		232.8	0.15614	0.145715		232.8	0.0945123	0.0817505		232.8	0.0494564	0.0388311
	233	1.18802	1.2108		233	0.828296	0.802279		233	0.48599	0.475367		233	0.250971	0.249621		233	0.148399	0.136077		233	0.0711783	0.0631915			233	0.737037	0.760054		233	0.496729	0.473838		233	0.287886	0.265873		233	0.156142	0.145832		233	0.0945237	0.0818181		233	0.0495498	0.0388637
	233.2	1.18854	1.21128		233.2	0.828201	0.802759		233.2	0.486298	0.475709		233.2	0.25078	0.249817		233.2	0.148368	0.136189		233.2	0.0711973	0.0632446			233.2	0.737141	0.760421		233.2	0.497196	0.474146		233.2	0.288295	0.266072		233.2	0.155828	0.145948		233.2	0.0946539	0.0818856		233.2	0.0491671	0.0388964
	233.4	1.18943	1.21177		233.4	0.82918	0.803239		233.4	0.487009	0.476051		233.4	0.250982	0.250014		233.4	0.148919	0.136301		233.4	0.0712595	0.0632976			233.4	0.737317	0.760787		233.4	0.497699	0.474453		233.4	0.288741	0.26627		233.4	0.156012	0.146065		233.4	0.0952496	0.0819532		233.4	0.0492769	0.038929
	233.6	1.19026	1.21226		233.6	0.829857	0.803718		233.6	0.487563	0.476393		233.6	0.251313	0.25021		233.6	0.149023	0.136413		233.6	0.0716672	0.0633506			233.6	0.737546	0.761154		233.6	0.49785	0.474761		233.6	0.28884	0.266468		233.6	0.155748	0.146181		233.6	0.0955396	0.0820208		233.6	0.0491348	0.0389616
	233.8	1.19016	1.21274		233.8	0.830278	0.804198		233.8	0.487558	0.476735		233.8	0.250848	0.250406		233.8	0.148448	0.136524		233.8	0.0715132	0.0634037			233.8	0.737435	0.76152		233.8	0.49858	0.475068		233.8	0.28895	0.266667		233.8	0.155757	0.146297		233.8	0.0958467	0.0820883		233.8	0.0486996	0.0389942
	234	1.19069	1.21323		234	0.831278	0.804677		234	0.48831	0.477077		234	0.250956	0.250602		234	0.149079	0.136636		234	0.0718722	0.0634567			234	0.737629	0.761885		234	0.498424	0.475375		234	0.28867	0.266865		234	0.15557	0.146414		234	0.0962917	0.0821559		234	0.0485454	0.0390268
	234.2	1.19034	1.21371		234.2	0.832128	0.805155		234.2	0.48824	0.477418		234.2	0.251143	0.250799		234.2	0.149172	0.136748		234.2	0.0722999	0.0635097			234.2	0.737999	0.76225		234.2	0.499557	0.475682		234.2	0.289255	0.267063		234.2	0.156038	0.14653		234.2	0.0968589	0.0822234		234.2	0.0488351	0.0390595
	234.4	1.19046	1.2142		234.4	0.832925	0.805634		234.4	0.488317	0.47776		234.4	0.251118	0.250995		234.4	0.148871	0.13686		234.4	0.0723576	0.0635628			234.4	0.738241	0.762615		234.4	0.499293	0.475988		234.4	0.288884	0.267261		234.4	0.156877	0.146647		234.4	0.096711	0.082291		234.4	0.047941	0.0390921
	234.6	1.19076	1.21468		234.6	0.833601	0.806112		234.6	0.488941	0.478101		234.6	0.25148	0.251191		234.6	0.149004	0.136971		234.6	0.0728746	0.0636158			234.6	0.738332	0.76298		234.6	0.499347	0.476295		234.6	0.288904	0.267459		234.6	0.156925	0.146763		234.6	0.0966671	0.0823585		234.6	0.0478827	0.0391247
	234.8	1.1908	1.21516		234.8	0.834844	0.80659		234.8	0.489512	0.478443		234.8	0.251954	0.251387		234.8	0.148869	0.137083		234.8	0.0730028	0.0636688			234.8	0.738396	0.763344		234.8	0.499699	0.476601		234.8	0.288152	0.267657		234.8	0.156944	0.146879		234.8	0.0962549	0.082426		234.8	0.0478614	0.0391573
	235	1.19134	1.21564		235	0.835313	0.807068		235	0.489856	0.478784		235	0.252278	0.251583		235	0.148929	0.137195		235	0.0730088	0.0637219			235	0.738519	0.763708		235	0.499857	0.476908		235	0.288321	0.267856		235	0.157433	0.146996		235	0.0963979	0.0824936		235	0.0480759	0.0391899
	235.2	1.19202	1.21613		235.2	0.835905	0.807545		235.2	0.490171	0.479125		235.2	0.25274	0.251779		235.2	0.149181	0.137306		235.2	0.0730583	0.0637749			235.2	0.738893	0.764072		235.2	0.499837	0.477214		235.2	0.287716	0.268054		235.2	0.157546	0.147112		235.2	0.0962566	0.0825611		235.2	0.0475629	0.0392225
	235.4	1.19292	1.21661		235.4	0.836052	0.808022		235.4	0.489572	0.479466		235.4	0.252495	0.251975		235.4	0.149349	0.137418		235.4	0.0729991	0.0638279			235.4	0.739091	0.764435		235.4	0.49988	0.47752		235.4	0.287818	0.268251		235.4	0.157584	0.147228		235.4	0.0956903	0.0826286		235.4	0.047393	0.0392551
	235.6	1.19367	1.21709		235.6	0.836238	0.808499		235.6	0.489886	0.479807		235.6	0.252768	0.252171		235.6	0.149433	0.13753		235.6	0.0730022	0.0638809			235.6	0.739825	0.764798		235.6	0.500079	0.477826		235.6	0.287661	0.268449		235.6	0.158082	0.147345		235.6	0.0958144	0.0826961		235.6	0.0476707	0.0392878
	235.8	1.19433	1.21757		235.8	0.836436	0.808975		235.8	0.49009	0.480148		235.8	0.252835	0.252367		235.8	0.149705	0.137641		235.8	0.0732065	0.0639339			235.8	0.740568	0.765161		235.8	0.500218	0.478131		235.8	0.288318	0.268647		235.8	0.158375	0.147461		235.8	0.0957759	0.0827636		235.8	0.0480274	0.0393204
	236	1.19439	1.21805		236	0.836946	0.809452		236	0.489801	0.480489		236	0.252588	0.252563		236	0.14988	0.137753		236	0.0728459	0.0639869			236	0.740784	0.765523		236	0.500166	0.478437		236	0.288004	0.268845		236	0.158256	0.147577		236	0.0953684	0.0828311		236	0.0480567	0.039353
	236.2	1.19491	1.21853		236.2	0.8376	0.809928		236.2	0.490721	0.480829		236.2	0.252943	0.252759		236.2	0.150252	0.137865		236.2	0.0727947	0.06404			236.2	0.741417	0.765885		236.2	0.499945	0.478742		236.2	0.288135	0.269043		236.2	0.158534	0.147693		236.2	0.0954551	0.0828986		236.2	0.0485887	0.0393856
	236.4	1.19585	1.219		236.4	0.838048	0.810403		236.4	0.491007	0.48117		236.4	0.253607	0.252955		236.4	0.150231	0.137976		236.4	0.0726599	0.064093			236.4	0.74201	0.766246		236.4	0.500764	0.479048		236.4	0.289091	0.26924		236.4	0.158831	0.14781		236.4	0.0957291	0.0829661		236.4	0.0490417	0.0394182
	236.6	1.19668	1.21948		236.6	0.838026	0.810879		236.6	0.49148	0.48151		236.6	0.254075	0.25315		236.6	0.15069	0.138088		236.6	0.0726527	0.064146			236.6	0.742599	0.766608		236.6	0.501508	0.479353		236.6	0.289595	0.269438		236.6	0.159115	0.147926		236.6	0.0958281	0.0830336		236.6	0.0491834	0.0394508
	236.8	1.19769	1.21996		236.8	0.838802	0.811354		236.8	0.492342	0.481851		236.8	0.254001	0.253346		236.8	0.151146	0.1382		236.8	0.0727518	0.064199			236.8	0.743872	0.766969		236.8	0.502053	0.479658		236.8	0.289953	0.269636		236.8	0.159871	0.148042		236.8	0.0964554	0.0831011		236.8	0.0500091	0.0394834
	237	1.19805	1.22044		237	0.83912	0.811829		237	0.492246	0.482191		237	0.253623	0.253542		237	0.151274	0.138311		237	0.0723452	0.064252			237	0.744879	0.767329		237	0.503004	0.479963		237	0.29059	0.269833		237	0.160063	0.148158		237	0.0968379	0.0831686		237	0.0510078	0.039516
	237.2	1.19869	1.22091		237.2	0.839648	0.812303		237.2	0.492688	0.482531		237.2	0.253828	0.253738		237.2	0.151672	0.138423		237.2	0.0725662	0.064305			237.2	0.745388	0.76769		237.2	0.503542	0.480268		237.2	0.291129	0.270031		237.2	0.160737	0.148275		237.2	0.0969667	0.0832361		237.2	0.0510214	0.0395486
	237.4	1.19941	1.22139		237.4	0.84036	0.812778		237.4	0.493348	0.482871		237.4	0.254032	0.253933		237.4	0.152267	0.138534		237.4	0.0727283	0.064358			237.4	0.745396	0.76805		237.4	0.503799	0.480572		237.4	0.291353	0.270228		237.4	0.160988	0.148391		237.4	0.0971328	0.0833035		237.4	0.0514329	0.0395812
	237.6	1.20018	1.22186		237.6	0.841018	0.813252		237.6	0.494039	0.483211		237.6	0.254171	0.254129		237.6	0.152392	0.138646		237.6	0.0730626	0.064411			237.6	0.744957	0.768409		237.6	0.50323	0.480877		237.6	0.290726	0.270426		237.6	0.160543	0.148507		237.6	0.0970781	0.083371		237.6	0.050839	0.0396138
	237.8	1.20001	1.22234		237.8	0.841336	0.813725		237.8	0.494422	0.483551		237.8	0.25427	0.254325		237.8	0.152168	0.138758		237.8	0.0731628	0.064464			237.8	0.7451	0.768769		237.8	0.503185	0.481181		237.8	0.290625	0.270623		237.8	0.159985	0.148623		237.8	0.0975447	0.0834385		237.8	0.0507003	0.0396464
	238	1.20006	1.22281		238	0.841702	0.814199		238	0.494653	0.483891		238	0.254745	0.25452		238	0.151945	0.138869		238	0.0736581	0.064517			238	0.744407	0.769128		238	0.502684	0.481485		238	0.290082	0.27082		238	0.159608	0.148739		238	0.0976023	0.0835059		238	0.0502579	0.039679
	238.2	1.19953	1.22328		238.2	0.841977	0.814672		238.2	0.494533	0.48423		238.2	0.255097	0.254716		238.2	0.151061	0.138981		238.2	0.0735366	0.06457			238.2	0.744028	0.769486		238.2	0.503411	0.481789		238.2	0.290498	0.271018		238.2	0.159317	0.148855		238.2	0.0974872	0.0835734		238.2	0.0500184	0.0397116
	238.4	1.19962	1.22376		238.4	0.842381	0.815145		238.4	0.49498	0.48457		238.4	0.25483	0.254912		238.4	0.150415	0.139092		238.4	0.0731941	0.064623			238.4	0.743549	0.769845		238.4	0.502797	0.482093		238.4	0.290061	0.271215		238.4	0.15889	0.148971		238.4	0.0972773	0.0836408		238.4	0.0490636	0.0397442
	238.6	1.19957	1.22423		238.6	0.842543	0.815618		238.6	0.495378	0.484909		238.6	0.255279	0.255107		238.6	0.150489	0.139204		238.6	0.0732828	0.0646759			238.6	0.743595	0.770203		238.6	0.503717	0.482397		238.6	0.290199	0.271412		238.6	0.158641	0.149088		238.6	0.0977322	0.0837083		238.6	0.0490554	0.0397768
	238.8	1.19984	1.2247		238.8	0.84334	0.81609		238.8	0.495326	0.485249		238.8	0.255563	0.255303		238.8	0.150264	0.139315		238.8	0.0734209	0.0647289			238.8	0.743451	0.77056		238.8	0.503962	0.482701		238.8	0.290266	0.271609		238.8	0.158322	0.149204		238.8	0.0978166	0.0837757		238.8	0.0488935	0.0398094
	239	1.19983	1.22517		239	0.842976	0.816562		239	0.495226	0.485588		239	0.255048	0.255498		239	0.149809	0.139427		239	0.0733708	0.0647819			239	0.744071	0.770918		239	0.50422	0.483004		239	0.29102	0.271806		239	0.158383	0.14932		239	0.0984694	0.0838432		239	0.0488233	0.0398419
	239.2	1.20021	1.22564		239.2	0.843471	0.817034		239.2	0.495263	0.485927		239.2	0.255024	0.255694		239.2	0.149543	0.139538		239.2	0.0732495	0.0648349			239.2	0.744422	0.771275		239.2	0.504511	0.483308		239.2	0.290783	0.272003		239.2	0.158745	0.149436		239.2	0.0984374	0.0839106		239.2	0.0485289	0.0398745
	239.4	1.20041	1.22611		239.4	0.843516	0.817505		239.4	0.495269	0.486266		239.4	0.255024	0.255889		239.4	0.149584	0.13965		239.4	0.0731983	0.0648879			239.4	0.74496	0.771632		239.4	0.504884	0.483611		239.4	0.291512	0.2722		239.4	0.158773	0.149552		239.4	0.0985993	0.083978		239.4	0.0487543	0.0399071
	239.6	1.20103	1.22658		239.6	0.84395	0.817977		239.6	0.49609	0.486605		239.6	0.255259	0.256084		239.6	0.149551	0.139761		239.6	0.0734375	0.0649409			239.6	0.74542	0.771988		239.6	0.50488	0.483914		239.6	0.291677	0.272397		239.6	0.158632	0.149668		239.6	0.0983287	0.0840455		239.6	0.0488844	0.0399397
	239.8	1.20125	1.22705		239.8	0.844445	0.818448		239.8	0.496181	0.486944		239.8	0.255138	0.25628		239.8	0.149869	0.139873		239.8	0.073166	0.0649938			239.8	0.745979	0.772344		239.8	0.505079	0.484217		239.8	0.29202	0.272594		239.8	0.158839	0.149784		239.8	0.0975043	0.0841129		239.8	0.0486269	0.0399723
	240	1.2011	1.22752		240	0.845009	0.818918		240	0.496193	0.487283		240	0.255008	0.256475		240	0.149712	0.139984		240	0.0724464	0.0650468			240	0.74712	0.7727		240	0.505534	0.48452		240	0.292417	0.272791		240	0.15921	0.1499		240	0.0977233	0.0841803		240	0.0483931	0.0400049
	240.2	1.20159	1.22799		240.2	0.845667	0.819389		240.2	0.496423	0.487621		240.2	0.255308	0.25667		240.2	0.149887	0.140096		240.2	0.0725897	0.0650998			240.2	0.748098	0.773055		240.2	0.506448	0.484822		240.2	0.293359	0.272988		240.2	0.1601	0.150016		240.2	0.0976605	0.0842477		240.2	0.0490926	0.0400375
	240.4	1.20259	1.22845		240.4	0.845818	0.819859		240.4	0.496698	0.48796		240.4	0.255634	0.256866		240.4	0.150225	0.140207		240.4	0.0729755	0.0651527			240.4	0.749452	0.77341		240.4	0.507681	0.485125		240.4	0.29444	0.273185		240.4	0.161346	0.150132		240.4	0.097824	0.0843151		240.4	0.0496783	0.04007
	240.6	1.2031	1.22892		240.6	0.845669	0.820329		240.6	0.496753	0.488298		240.6	0.256203	0.257061		240.6	0.15081	0.140319		240.6	0.0730637	0.0652057			240.6	0.750065	0.773765		240.6	0.508741	0.485427		240.6	0.295098	0.273382		240.6	0.161818	0.150248		240.6	0.0977048	0.0843825		240.6	0.0499852	0.0401026
	240.8	1.2035	1.22939		240.8	0.845963	0.820798		240.8	0.497629	0.488637		240.8	0.256212	0.257256		240.8	0.150804	0.14043		240.8	0.0729466	0.0652587			240.8	0.751266	0.77412		240.8	0.509451	0.48573		240.8	0.295536	0.273578		240.8	0.162328	0.150364		240.8	0.0982209	0.0844499		240.8	0.0508585	0.0401352
	241	1.20387	1.22985		241	0.846324	0.821268		241	0.497819	0.488975		241	0.256519	0.257451		241	0.150947	0.140542		241	0.0730394	0.0653116			241	0.751607	0.774474		241	0.509967	0.486032		241	0.296242	0.273775		241	0.16266	0.150479		241	0.0980074	0.0845173		241	0.0512929	0.0401678
	241.2	1.20487	1.23032		241.2	0.847002	0.821737		241.2	0.498659	0.489313		241.2	0.256891	0.257647		241.2	0.151347	0.140653		241.2	0.073394	0.0653646			241.2	0.751761	0.774828		241.2	0.510133	0.486334		241.2	0.296528	0.273972		241.2	0.162845	0.150595		241.2	0.0980135	0.0845847		241.2	0.0514593	0.0402003
	241.4	1.20561	1.23078		241.4	0.847674	0.822206		241.4	0.499645	0.489651		241.4	0.256916	0.257842		241.4	0.151913	0.140765		241.4	0.0731259	0.0654176			241.4	0.752055	0.775181		241.4	0.510114	0.486636		241.4	0.296546	0.274168		241.4	0.16333	0.150711		241.4	0.0978545	0.0846521		241.4	0.0515232	0.0402329
	241.6	1.20621	1.23124		241.6	0.848398	0.822674		241.6	0.499965	0.489989		241.6	0.257564	0.258037		241.6	0.15193	0.140876		241.6	0.0736179	0.0654705			241.6	0.752253	0.775534		241.6	0.50935	0.486937		241.6	0.296222	0.274365		241.6	0.162619	0.150827		241.6	0.0980506	0.0847195		241.6	0.0511722	0.0402655
	241.8	1.20599	1.23171		241.8	0.848316	0.823142		241.8	0.499744	0.490327		241.8	0.257688	0.258232		241.8	0.151513	0.140988		241.8	0.0731773	0.0655235			241.8	0.752384	0.775887		241.8	0.509806	0.487239		241.8	0.29637	0.274561		241.8	0.162906	0.150943		241.8	0.0982568	0.0847869		241.8	0.0514479	0.0402981
	242	1.2062	1.23217		242	0.848726	0.82361		242	0.499915	0.490665		242	0.257882	0.258427		242	0.151455	0.141099		242	0.0728576	0.0655764			242	0.751938	0.77624		242	0.509983	0.48754		242	0.296095	0.274757		242	0.162992	0.151059		242	0.0982511	0.0848542		242	0.0515324	0.0403306
	242.2	1.20632	1.23263		242.2	0.849815	0.824078		242.2	0.50023	0.491002		242.2	0.257857	0.258622		242.2	0.151749	0.14121		242.2	0.0726955	0.0656294			242.2	0.752148	0.776592		242.2	0.51067	0.487842		242.2	0.296509	0.274954		242.2	0.163184	0.151175		242.2	0.0982692	0.0849216		242.2	0.0521953	0.0403632
	242.4	1.20645	1.23309		242.4	0.85004	0.824545		242.4	0.500216	0.49134		242.4	0.257511	0.258817		242.4	0.151592	0.141322		242.4	0.0724661	0.0656823			242.4	0.752083	0.776944		242.4	0.510139	0.488143		242.4	0.295673	0.27515		242.4	0.163238	0.151291		242.4	0.0984846	0.084989		242.4	0.0518137	0.0403958
	242.6	1.20667	1.23356		242.6	0.850249	0.825013		242.6	0.500094	0.491677		242.6	0.257202	0.259012		242.6	0.151406	0.141433		242.6	0.0722064	0.0657353			242.6	0.752172	0.777296		242.6	0.510636	0.488444		242.6	0.295798	0.275346		242.6	0.163247	0.151406		242.6	0.0986528	0.0850563		242.6	0.0516865	0.0404283
	242.8	1.20681	1.23402		242.8	0.850668	0.825479		242.8	0.500419	0.492015		242.8	0.257016	0.259207		242.8	0.151185	0.141544		242.8	0.0720011	0.0657882			242.8	0.752196	0.777647		242.8	0.510421	0.488745		242.8	0.295955	0.275543		242.8	0.163248	0.151522		242.8	0.0988475	0.0851237		242.8	0.0511792	0.0404609
	243	1.20671	1.23448		243	0.850685	0.825946		243	0.500491	0.492352		243	0.256754	0.259402		243	0.150699	0.141656		243	0.0715821	0.0658412			243	0.752603	0.777998		243	0.510931	0.489045		243	0.296115	0.275739		243	0.164035	0.151638		243	0.0994899	0.085191		243	0.0515475	0.0404935
	243.2	1.20698	1.23494		243.2	0.851069	0.826412		243.2	0.500637	0.492689		243.2	0.256628	0.259597		243.2	0.150314	0.141767		243.2	0.0709184	0.0658941			243.2	0.752766	0.778349		243.2	0.510808	0.489346		243.2	0.296205	0.275935		243.2	0.164841	0.151754		243.2	0.0998394	0.0852584		243.2	0.0513685	0.040526
	243.4	1.20704	1.2354		243.4	0.851713	0.826878		243.4	0.50106	0.493026		243.4	0.256937	0.259792		243.4	0.150556	0.141879		243.4	0.0707676	0.0659471			243.4	0.753141	0.778699		243.4	0.510987	0.489646		243.4	0.29651	0.276131		243.4	0.164917	0.151869		243.4	0.100182	0.0853257		243.4	0.0512915	0.0405586
	243.6	1.20771	1.23585		243.6	0.852235	0.827344		243.6	0.501441	0.493363		243.6	0.257684	0.259986		243.6	0.150685	0.14199		243.6	0.0708683	0.066			243.6	0.753286	0.779049		243.6	0.510997	0.489947		243.6	0.296625	0.276327		243.6	0.164573	0.151985		243.6	0.0994785	0.085393		243.6	0.0505338	0.0405912
	243.8	1.20806	1.23631		243.8	0.852779	0.82781		243.8	0.501602	0.4937		243.8	0.257732	0.260181		243.8	0.150728	0.142101		243.8	0.0704834	0.0660529			243.8	0.754032	0.779399		243.8	0.51133	0.490247		243.8	0.296818	0.276523		243.8	0.164655	0.152101		243.8	0.099221	0.0854604		243.8	0.0503193	0.0406237
	244	1.20829	1.23677		244	0.853093	0.828275		244	0.501853	0.494037		244	0.258009	0.260376		244	0.150291	0.142213		244	0.0706197	0.0661059			244	0.75461	0.779748		244	0.511863	0.490547		244	0.297279	0.276719		244	0.164421	0.152217		244	0.099327	0.0855277		244	0.0497956	0.0406563
	244.2	1.20854	1.23723		244.2	0.853494	0.82874		244.2	0.502269	0.494374		244.2	0.258785	0.260571		244.2	0.150807	0.142324		244.2	0.0714857	0.0661588			244.2	0.755077	0.780097		244.2	0.5129	0.490847		244.2	0.298061	0.276915		244.2	0.165284	0.152332		244.2	0.0993885	0.085595		244.2	0.0502952	0.0406888
	244.4	1.20943	1.23768		244.4	0.853914	0.829204		244.4	0.502414	0.49471		244.4	0.259771	0.260765		244.4	0.151233	0.142435		244.4	0.071748	0.0662117			244.4	0.755623	0.780446		244.4	0.513033	0.491147		244.4	0.298769	0.277111		244.4	0.165321	0.152448		244.4	0.0996476	0.0856623		244.4	0.0504544	0.0407214
	244.6	1.20977	1.23814		244.6	0.853726	0.829669		244.6	0.502813	0.495047		244.6	0.260462	0.26096		244.6	0.151564	0.142546		244.6	0.071523	0.0662646			244.6	0.755422	0.780794		244.6	0.513183	0.491446		244.6	0.298844	0.277307		244.6	0.16512	0.152564		244.6	0.0997533	0.0857297		244.6	0.0505753	0.0407539
	244.8	1.21052	1.23859		244.8	0.854075	0.830133		244.8	0.503905	0.495383		244.8	0.260712	0.261155		244.8	0.151721	0.142658		244.8	0.0717115	0.0663176			244.8	0.756148	0.781142		244.8	0.513616	0.491746		244.8	0.299435	0.277502		244.8	0.165364	0.152679		244.8	0.100401	0.085797		244.8	0.0510959	0.0407865
	245	1.21166	1.23905		245	0.854842	0.830597		245	0.504762	0.495719		245	0.260995	0.261349		245	0.152743	0.142769		245	0.0726832	0.0663705			245	0.756336	0.78149		245	0.513964	0.492045		245	0.300247	0.277698		245	0.16542	0.152795		245	0.100221	0.0858643		245	0.0510356	0.040819
	245.2	1.21261	1.2395		245.2	0.855664	0.83106		245.2	0.505173	0.496055		245.2	0.261259	0.261544		245.2	0.15335	0.14288		245.2	0.072947	0.0664234			245.2	0.756844	0.781837		245.2	0.514379	0.492344		245.2	0.300331	0.277894		245.2	0.165279	0.152911		245.2	0.100193	0.0859316		245.2	0.0513684	0.0408516
	245.4	1.213	1.23996		245.4	0.856168	0.831524		245.4	0.505548	0.496391		245.4	0.261367	0.261738		245.4	0.153721	0.142992		245.4	0.0734726	0.0664763			245.4	0.757412	0.782185		245.4	0.514327	0.492643		245.4	0.300708	0.278089		245.4	0.16599	0.153026		245.4	0.099804	0.0859989		245.4	0.0510052	0.0408841
	245.6	1.21382	1.24041		245.6	0.857185	0.831987		245.6	0.505707	0.496727		245.6	0.261733	0.261933		245.6	0.154487	0.143103		245.6	0.0744746	0.0665293			245.6	0.757694	0.782531		245.6	0.514549	0.492942		245.6	0.301044	0.278285		245.6	0.165583	0.153142		245.6	0.0999297	0.0860662		245.6	0.0513654	0.0409167
	245.8	1.21413	1.24086		245.8	0.857736	0.83245		245.8	0.506056	0.497063		245.8	0.261488	0.262128		245.8	0.154739	0.143214		245.8	0.0744712	0.0665822			245.8	0.758428	0.782878		245.8	0.515323	0.493241		245.8	0.30149	0.278481		245.8	0.165849	0.153257		245.8	0.0996977	0.0861335		245.8	0.0521278	0.0409492
	246	1.21491	1.24131		246	0.858503	0.832912		246	0.506324	0.497399		246	0.261874	0.262322		246	0.155464	0.143325		246	0.0754795	0.0666351			246	0.758948	0.783224		246	0.515825	0.49354		246	0.30177	0.278676		246	0.165533	0.153373		246	0.0998484	0.0862007		246	0.0529469	0.0409818
	246.2	1.21543	1.24177		246.2	0.859306	0.833374		246.2	0.506334	0.497735		246.2	0.261854	0.262516		246.2	0.155772	0.143437		246.2	0.0757495	0.066688			246.2	0.759173	0.78357		246.2	0.516084	0.493838		246.2	0.301763	0.278872		246.2	0.165493	0.153488		246.2	0.0996684	0.086268		246.2	0.0532731	0.0410143
	246.4	1.21571	1.24222		246.4	0.859572	0.833836		246.4	0.506133	0.49807		246.4	0.261793	0.262711		246.4	0.155671	0.143548		246.4	0.0753641	0.0667409			246.4	0.758747	0.783916		246.4	0.515695	0.494137		246.4	0.300737	0.279067		246.4	0.164961	0.153604		246.4	0.0993918	0.0863353		246.4	0.052671	0.0410469
	246.6	1.21614	1.24267		246.6	0.85983	0.834298		246.6	0.506245	0.498406		246.6	0.261429	0.262905		246.6	0.156045	0.143659		246.6	0.0752249	0.0667938			246.6	0.758886	0.784261		246.6	0.51621	0.494435		246.6	0.301155	0.279262		246.6	0.16482	0.15372		246.6	0.0995619	0.0864026		246.6	0.0526827	0.0410794
	246.8	1.21641	1.24312		246.8	0.86008	0.834759		246.8	0.5065	0.498741		246.8	0.261512	0.2631		246.8	0.155934	0.14377		246.8	0.0749181	0.0668467			246.8	0.759226	0.784606		246.8	0.516828	0.494733		246.8	0.300547	0.279458		246.8	0.164831	0.153835		246.8	0.0992939	0.0864698		246.8	0.0520188	0.041112
	247	1.21697	1.24357		247	0.861084	0.835221		247	0.50676	0.499077		247	0.261887	0.263294		247	0.155888	0.143881		247	0.0753024	0.0668996			247	0.759681	0.78495		247	0.517664	0.495031		247	0.300246	0.279653		247	0.164777	0.153951		247	0.0995687	0.0865371		247	0.0520923	0.0411445
	247.2	1.21684	1.24402		247.2	0.86122	0.835682		247.2	0.506658	0.499412		247.2	0.262102	0.263488		247.2	0.155989	0.143993		247.2	0.0744504	0.0669525			247.2	0.760044	0.785295		247.2	0.517638	0.495329		247.2	0.299993	0.279848		247.2	0.164178	0.154066		247.2	0.0992866	0.0866043		247.2	0.0514858	0.041177
	247.4	1.21731	1.24446		247.4	0.861993	0.836142		247.4	0.507358	0.499747		247.4	0.263075	0.263683		247.4	0.156135	0.144104		247.4	0.0745845	0.0670054			247.4	0.760581	0.785639		247.4	0.518757	0.495627		247.4	0.300215	0.280043		247.4	0.163867	0.154182		247.4	0.0992868	0.0866716		247.4	0.0515015	0.0412096
	247.6	1.2179	1.24491		247.6	0.86234	0.836602		247.6	0.507871	0.500082		247.6	0.263663	0.263877		247.6	0.155793	0.144215		247.6	0.0744604	0.0670583			247.6	0.760983	0.785983		247.6	0.518802	0.495924		247.6	0.300266	0.280238		247.6	0.163747	0.154297		247.6	0.0987181	0.0867388		247.6	0.0515089	0.0412421
	247.8	1.21849	1.24536		247.8	0.862721	0.837063		247.8	0.508504	0.500417		247.8	0.263548	0.264071		247.8	0.155098	0.144326		247.8	0.0742169	0.0671112			247.8	0.761157	0.786326		247.8	0.518888	0.496222		247.8	0.300061	0.280433		247.8	0.163968	0.154412		247.8	0.0988094	0.0868061		247.8	0.0507316	0.0412746
	248	1.21888	1.24581		248	0.86283	0.837522		248	0.508817	0.500752		248	0.264273	0.264265		248	0.155079	0.144437		248	0.0741042	0.0671641			248	0.761409	0.786669		248	0.518943	0.496519		248	0.30062	0.280629		248	0.163962	0.154528		248	0.09889	0.0868733		248	0.0506501	0.0413072
	248.2	1.21897	1.24625		248.2	0.863296	0.837982		248.2	0.508937	0.501086		248.2	0.265023	0.264459		248.2	0.155307	0.144548		248.2	0.0738811	0.067217			248.2	0.761475	0.787012		248.2	0.518887	0.496816		248.2	0.301089	0.280824		248.2	0.164966	0.154643		248.2	0.099492	0.0869406		248.2	0.0507823	0.0413397
	248.4	1.21975	1.2467		248.4	0.864229	0.838441		248.4	0.509587	0.501421		248.4	0.265584	0.264653		248.4	0.155838	0.14466		248.4	0.0734287	0.0672699			248.4	0.761195	0.787354		248.4	0.518313	0.497113		248.4	0.301405	0.281018		248.4	0.164959	0.154759		248.4	0.0992683	0.0870078		248.4	0.0507979	0.0413722
	248.6	1.22044	1.24714		248.6	0.864217	0.8389		248.6	0.510436	0.501755		248.6	0.265739	0.264848		248.6	0.155663	0.144771		248.6	0.0733002	0.0673228			248.6	0.760806	0.787696		248.6	0.518401	0.49741		248.6	0.301218	0.281213		248.6	0.165519	0.154874		248.6	0.0993421	0.087075		248.6	0.0500772	0.0414048
	248.8	1.22074	1.24759		248.8	0.865092	0.839359		248.8	0.511288	0.50209		248.8	0.266309	0.265042		248.8	0.155661	0.144882		248.8	0.073793	0.0673757			248.8	0.761276	0.788038		248.8	0.518853	0.497707		248.8	0.3019	0.281408		248.8	0.166099	0.154989		248.8	0.100028	0.0871422		248.8	0.0499449	0.0414373
	249	1.22125	1.24803		249	0.865944	0.839817		249	0.511727	0.502424		249	0.26618	0.265236		249	0.155791	0.144993		249	0.0741637	0.0674285			249	0.761851	0.78838		249	0.519409	0.498003		249	0.302583	0.281603		249	0.166247	0.155105		249	0.100507	0.0872095		249	0.0496693	0.0414698
	249.2	1.22188	1.24848		249.2	0.866676	0.840276		249.2	0.51182	0.502758		249.2	0.266485	0.26543		249.2	0.155466	0.145104		249.2	0.0745857	0.0674814			249.2	0.762456	0.788721		249.2	0.519046	0.4983		249.2	0.302581	0.281798		249.2	0.166137	0.15522		249.2	0.100409	0.0872767		249.2	0.0496857	0.0415024
	249.4	1.22253	1.24892		249.4	0.867689	0.840734		249.4	0.512907	0.503092		249.4	0.266773	0.265624		249.4	0.155598	0.145215		249.4	0.0750002	0.0675343			249.4	0.762872	0.789062		249.4	0.519108	0.498596		249.4	0.302991	0.281993		249.4	0.166714	0.155335		249.4	0.100658	0.0873439		249.4	0.0498652	0.0415349
	249.6	1.22285	1.24936		249.6	0.868817	0.841191		249.6	0.513376	0.503426		249.6	0.266799	0.265818		249.6	0.156187	0.145326		249.6	0.0752369	0.0675872			249.6	0.763764	0.789402		249.6	0.519895	0.498893		249.6	0.304064	0.282187		249.6	0.166946	0.155451		249.6	0.101478	0.0874111		249.6	0.0509767	0.0415674
	249.8	1.22376	1.24981		249.8	0.869192	0.841649		249.8	0.513904	0.50376		249.8	0.26676	0.266012		249.8	0.156007	0.145437		249.8	0.0754867	0.0676401			249.8	0.764317	0.789743		249.8	0.520155	0.499189		249.8	0.30422	0.282382		249.8	0.166886	0.155566		249.8	0.101774	0.0874783		249.8	0.0516175	0.0415999
	250	1.22394	1.25025		250	0.869708	0.842106		250	0.51372	0.504094		250	0.266601	0.266205		250	0.155746	0.145548		250	0.0756829	0.0676929			250	0.764239	0.790083		250	0.520801	0.499485		250	0.304268	0.282576		250	0.166802	0.155681		250	0.102321	0.0875455		250	0.0523284	0.0416325
	250.2	1.22428	1.25069		250.2	0.870734	0.842563		250.2	0.514007	0.504428		250.2	0.266912	0.266399		250.2	0.156003	0.145659		250.2	0.0761383	0.0677458			250.2	0.7643	0.790422		250.2	0.520585	0.49978		250.2	0.303948	0.282771		250.2	0.166429	0.155797		250.2	0.102004	0.0876127		250.2	0.0523155	0.041665
	250.4	1.22467	1.25113		250.4	0.871311	0.843019		250.4	0.514659	0.504761		250.4	0.266878	0.266593		250.4	0.156296	0.14577		250.4	0.0767335	0.0677987			250.4	0.764193	0.790762		250.4	0.520706	0.500076		250.4	0.302945	0.282965		250.4	0.165876	0.155912		250.4	0.101284	0.0876799		250.4	0.0522557	0.0416975
	250.6	1.22522	1.25157		250.6	0.871243	0.843475		250.6	0.515127	0.505095		250.6	0.266993	0.266787		250.6	0.156461	0.145882		250.6	0.0774427	0.0678515			250.6	0.764826	0.791101		250.6	0.521693	0.500372		250.6	0.303177	0.28316		250.6	0.165618	0.156027		250.6	0.101554	0.087747		250.6	0.0524282	0.04173
	250.8	1.22564	1.25201		250.8	0.87159	0.843932		250.8	0.515766	0.505428		250.8	0.267148	0.266981		250.8	0.156672	0.145993		250.8	0.0778351	0.0679044			250.8	0.764936	0.79144		250.8	0.522236	0.500667		250.8	0.302329	0.283354		250.8	0.165175	0.156142		250.8	0.100547	0.0878142		250.8	0.0517943	0.0417625
	251	1.2264	1.25245		251	0.872001	0.844387		251	0.515942	0.505762		251	0.267319	0.267175		251	0.156817	0.146104		251	0.078221	0.0679573			251	0.765488	0.791778		251	0.523102	0.500962		251	0.302299	0.283549		251	0.165437	0.156258		251	0.101001	0.0878814		251	0.0524136	0.041795
	251.2	1.22611	1.25289		251.2	0.87175	0.844843		251.2	0.515793	0.506095		251.2	0.267473	0.267368		251.2	0.157148	0.146215		251.2	0.077777	0.0680101			251.2	0.765678	0.792116		251.2	0.523018	0.501257		251.2	0.302438	0.283743		251.2	0.165705	0.156373		251.2	0.100689	0.0879486		251.2	0.052524	0.0418276
	251.4	1.22663	1.25332		251.4	0.871796	0.845298		251.4	0.516187	0.506428		251.4	0.267421	0.267562		251.4	0.156776	0.146326		251.4	0.0775898	0.068063			251.4	0.766109	0.792454		251.4	0.523583	0.501552		251.4	0.302418	0.283937		251.4	0.16575	0.156488		251.4	0.100659	0.0880157		251.4	0.0524706	0.0418601
	251.6	1.22729	1.25376		251.6	0.872034	0.845753		251.6	0.516449	0.506761		251.6	0.267335	0.267756		251.6	0.156501	0.146437		251.6	0.0772295	0.0681158			251.6	0.766004	0.792791		251.6	0.523506	0.501847		251.6	0.302237	0.284131		251.6	0.166218	0.156603		251.6	0.100332	0.0880829		251.6	0.0520831	0.0418926
	251.8	1.22766	1.2542		251.8	0.87205	0.846208		251.8	0.517049	0.507094		251.8	0.267174	0.267949		251.8	0.156573	0.146548		251.8	0.0772203	0.0681687			251.8	0.765784	0.793129		251.8	0.523058	0.502142		251.8	0.302698	0.284326		251.8	0.166302	0.156718		251.8	0.0999471	0.08815		251.8	0.051476	0.0419251
	252	1.22782	1.25464		252	0.872158	0.846662		252	0.517402	0.507427		252	0.267274	0.268143		252	0.157173	0.146659		252	0.0769666	0.0682215			252	0.765696	0.793466		252	0.523023	0.502437		252	0.303	0.28452		252	0.16652	0.156833		252	0.0997437	0.0882172		252	0.0517108	0.0419576
	252.2	1.22814	1.25507		252.2	0.872751	0.847116		252.2	0.517935	0.50776		252.2	0.267528	0.268337		252.2	0.157603	0.14677		252.2	0.0766302	0.0682744			252.2	0.765288	0.793802		252.2	0.522969	0.502731		252.2	0.302866	0.284714		252.2	0.167368	0.156949		252.2	0.099407	0.0882843		252.2	0.0510762	0.0419901
	252.4	1.22869	1.25551		252.4	0.873842	0.84757		252.4	0.518996	0.508092		252.4	0.267654	0.26853		252.4	0.158095	0.146881		252.4	0.0767624	0.0683272			252.4	0.765976	0.794138		252.4	0.523346	0.503025		252.4	0.303543	0.284908		252.4	0.167978	0.157064		252.4	0.0993183	0.0883515		252.4	0.051403	0.0420226
	252.6	1.22896	1.25594		252.6	0.873677	0.848024		252.6	0.519184	0.508425		252.6	0.267744	0.268724		252.6	0.157644	0.146992		252.6	0.0766766	0.0683801			252.6	0.766474	0.794474		252.6	0.523648	0.503319		252.6	0.304069	0.285102		252.6	0.16868	0.157179		252.6	0.099837	0.0884186		252.6	0.0511726	0.0420551
	252.8	1.22946	1.25638		252.8	0.873913	0.848477		252.8	0.519608	0.508757		252.8	0.268402	0.268917		252.8	0.157862	0.147103		252.8	0.0767298	0.0684329			252.8	0.767179	0.79481		252.8	0.524035	0.503614		252.8	0.30453	0.285296		252.8	0.16884	0.157294		252.8	0.100389	0.0884857		252.8	0.0514629	0.0420876
	253	1.2307	1.25681		253	0.87461	0.848931		253	0.519934	0.50909		253	0.268694	0.269111		253	0.15798	0.147213		253	0.0769243	0.0684858			253	0.76808	0.795146		253	0.524166	0.503907		253	0.30512	0.28549		253	0.168779	0.157409		253	0.100421	0.0885529		253	0.0516367	0.0421201
	253.2	1.23125	1.25724		253.2	0.874868	0.849383		253.2	0.520209	0.509422		253.2	0.26891	0.269304		253.2	0.157799	0.147324		253.2	0.077146	0.0685386			253.2	0.768413	0.795481		253.2	0.524156	0.504201		253.2	0.30546	0.285683		253.2	0.169196	0.157524		253.2	0.100309	0.08862		253.2	0.0513823	0.0421526
	253.4	1.23127	1.25768		253.4	0.875002	0.849836		253.4	0.520538	0.509754		253.4	0.268454	0.269497		253.4	0.157655	0.147435		253.4	0.0761584	0.0685915			253.4	0.768926	0.795815		253.4	0.524821	0.504495		253.4	0.306267	0.285877		253.4	0.169997	0.157639		253.4	0.101098	0.0886871		253.4	0.0520867	0.0421851
	253.6	1.23115	1.25811		253.6	0.874985	0.850288		253.6	0.520103	0.510086		253.6	0.26797	0.269691		253.6	0.157358	0.147546		253.6	0.0758742	0.0686443			253.6	0.769516	0.79615		253.6	0.525787	0.504788		253.6	0.307257	0.286071		253.6	0.170433	0.157754		253.6	0.101763	0.0887542		253.6	0.0528478	0.0422176
	253.8	1.23168	1.25854		253.8	0.875612	0.85074		253.8	0.520192	0.510418		253.8	0.268571	0.269884		253.8	0.157082	0.147657		253.8	0.0761622	0.0686971			253.8	0.769589	0.796484		253.8	0.526259	0.505082		253.8	0.307191	0.286265		253.8	0.170209	0.157869		253.8	0.102	0.0888213		253.8	0.0531158	0.0422501
	254	1.23116	1.25897		254	0.876015	0.851192		254	0.51993	0.51075		254	0.268701	0.270078		254	0.156601	0.147768		254	0.0763157	0.06875			254	0.770007	0.796818		254	0.526478	0.505375		254	0.307443	0.286458		254	0.170496	0.157984		254	0.102571	0.0888885		254	0.0535901	0.0422826
	254.2	1.23101	1.2594		254.2	0.876516	0.851644		254.2	0.520193	0.511082		254.2	0.269727	0.270271		254.2	0.156827	0.147879		254.2	0.0768944	0.0688028			254.2	0.77052	0.797151		254.2	0.526429	0.505668		254.2	0.307958	0.286652		254.2	0.171208	0.158099		254.2	0.102405	0.0889556		254.2	0.0537138	0.0423151
	254.4	1.23135	1.25984		254.4	0.876886	0.852095		254.4	0.520486	0.511413		254.4	0.270155	0.270464		254.4	0.157039	0.14799		254.4	0.0770849	0.0688556			254.4	0.771245	0.797485		254.4	0.527266	0.505961		254.4	0.308088	0.286846		254.4	0.171458	0.158214		254.4	0.102589	0.0890226		254.4	0.0539562	0.0423476
	254.6	1.23123	1.26027		254.6	0.876904	0.852546		254.6	0.520334	0.511745		254.6	0.27054	0.270657		254.6	0.157427	0.148101		254.6	0.0771309	0.0689084			254.6	0.772019	0.797818		254.6	0.528358	0.506254		254.6	0.30893	0.287039		254.6	0.172099	0.158329		254.6	0.103553	0.0890897		254.6	0.0544542	0.0423801
	254.8	1.23144	1.26069		254.8	0.877358	0.852997		254.8	0.520143	0.512076		254.8	0.270191	0.270851		254.8	0.157768	0.148212		254.8	0.077148	0.0689613			254.8	0.772206	0.79815		254.8	0.528643	0.506547		254.8	0.30881	0.287233		254.8	0.172428	0.158444		254.8	0.103299	0.0891568		254.8	0.0543879	0.0424126
	255	1.23144	1.26112		255	0.877585	0.853447		255	0.519629	0.512408		255	0.270037	0.271044		255	0.157552	0.148322		255	0.077035	0.0690141			255	0.772423	0.798483		255	0.529816	0.506839		255	0.309019	0.287426		255	0.172656	0.158559		255	0.10415	0.0892239		255	0.0546629	0.0424451
	255.2	1.23133	1.26155		255.2	0.878247	0.853898		255.2	0.519795	0.512739		255.2	0.270485	0.271237		255.2	0.158039	0.148433		255.2	0.0770163	0.0690669			255.2	0.772056	0.798815		255.2	0.529934	0.507132		255.2	0.309006	0.287619		255.2	0.171645	0.158674		255.2	0.104052	0.089291		255.2	0.0542406	0.0424776
	255.4	1.23184	1.26198		255.4	0.878574	0.854348		255.4	0.520267	0.51307		255.4	0.270769	0.27143		255.4	0.15811	0.148544		255.4	0.0769456	0.0691197			255.4	0.772248	0.799146		255.4	0.530349	0.507424		255.4	0.309291	0.287813		255.4	0.171137	0.158789		255.4	0.103792	0.0893581		255.4	0.0535525	0.0425101
	255.6	1.23262	1.26241		255.6	0.879698	0.854797		255.6	0.521666	0.513401		255.6	0.271427	0.271623		255.6	0.158908	0.148655		255.6	0.0776974	0.0691725			255.6	0.771995	0.799478		255.6	0.530169	0.507716		255.6	0.309284	0.288006		255.6	0.171362	0.158904		255.6	0.103518	0.0894251		255.6	0.0533482	0.0425425
	255.8	1.23318	1.26283		255.8	0.880186	0.855247		255.8	0.522487	0.513732		255.8	0.271528	0.271816		255.8	0.159778	0.148766		255.8	0.0780927	0.0692254			255.8	0.772076	0.799809		255.8	0.529607	0.508008		255.8	0.309596	0.288199		255.8	0.171177	0.159019		255.8	0.103059	0.0894922		255.8	0.0532456	0.042575
	256	1.2334	1.26326		256	0.880501	0.855696		256	0.522805	0.514063		256	0.271391	0.272009		256	0.160091	0.148877		256	0.0775017	0.0692782			256	0.772414	0.80014		256	0.530066	0.5083		256	0.309659	0.288393		256	0.171611	0.159133		256	0.103268	0.0895593		256	0.0525903	0.0426075
	256.2	1.23413	1.26369		256.2	0.881478	0.856145		256.2	0.523476	0.514394		256.2	0.272081	0.272202		256.2	0.160482	0.148988		256.2	0.0775797	0.069331			256.2	0.772519	0.80047		256.2	0.530052	0.508592		256.2	0.309946	0.288586		256.2	0.171397	0.159248		256.2	0.103098	0.0896263		256.2	0.0524303	0.04264
	256.4	1.23471	1.26411		256.4	0.882131	0.856593		256.4	0.524359	0.514724		256.4	0.272604	0.272395		256.4	0.161217	0.149098		256.4	0.0778326	0.0693838			256.4	0.77367	0.800801		256.4	0.53029	0.508883		256.4	0.310334	0.288779		256.4	0.171185	0.159363		256.4	0.103282	0.0896934		256.4	0.0525587	0.0426725
	256.6	1.23557	1.26454		256.6	0.882326	0.857042		256.6	0.524651	0.515055		256.6	0.273087	0.272588		256.6	0.161458	0.149209		256.6	0.0780599	0.0694366			256.6	0.773405	0.801131		256.6	0.530125	0.509175		256.6	0.309986	0.288972		256.6	0.17051	0.159478		256.6	0.102884	0.0897604		256.6	0.0518108	0.042705
	256.8	1.2366	1.26496		256.8	0.882731	0.85749		256.8	0.525327	0.515386		256.8	0.273788	0.272781		256.8	0.162033	0.14932		256.8	0.0787624	0.0694894			256.8	0.773654	0.80146		256.8	0.529931	0.509466		256.8	0.309716	0.289165		256.8	0.169644	0.159593		256.8	0.102865	0.0898275		256.8	0.0512434	0.0427374
	257	1.23702	1.26539		257	0.882985	0.857938		257	0.52597	0.515716		257	0.274039	0.272974		257	0.161886	0.149431		257	0.0787702	0.0695422			257	0.773978	0.80179		257	0.529759	0.509757		257	0.309755	0.289358		257	0.169344	0.159707		257	0.102527	0.0898945		257	0.0507117	0.0427699
	257.2	1.23693	1.26581		257.2	0.88275	0.858385		257.2	0.526541	0.516046		257.2	0.273509	0.273167		257.2	0.16164	0.149541		257.2	0.0784937	0.069595			257.2	0.773973	0.802119		257.2	0.530068	0.510049		257.2	0.309958	0.289551		257.2	0.169502	0.159822		257.2	0.102438	0.0899616		257.2	0.0503847	0.0428024
	257.4	1.23676	1.26623		257.4	0.883085	0.858833		257.4	0.526651	0.516376		257.4	0.272903	0.27336		257.4	0.16123	0.149652		257.4	0.0775329	0.0696478			257.4	0.774146	0.802447		257.4	0.530379	0.51034		257.4	0.310098	0.289744		257.4	0.169334	0.159937		257.4	0.102572	0.0900286		257.4	0.0510056	0.0428349
	257.6	1.2369	1.26666		257.6	0.883363	0.85928		257.6	0.526547	0.516707		257.6	0.272868	0.273553		257.6	0.160928	0.149763		257.6	0.0776825	0.0697006			257.6	0.774236	0.802776		257.6	0.530236	0.51063		257.6	0.309367	0.289937		257.6	0.168658	0.160052		257.6	0.101897	0.0900956		257.6	0.0506461	0.0428673
	257.8	1.23707	1.26708		257.8	0.884189	0.859727		257.8	0.526674	0.517037		257.8	0.272983	0.273745		257.8	0.160806	0.149874		257.8	0.0775617	0.0697534			257.8	0.774675	0.803104		257.8	0.530259	0.510921		257.8	0.309422	0.29013		257.8	0.16872	0.160167		257.8	0.102028	0.0901626		257.8	0.0508651	0.0428998
	258	1.23735	1.2675		258	0.884772	0.860173		258	0.526534	0.517367		258	0.27313	0.273938		258	0.160587	0.149984		258	0.0774558	0.0698062			258	0.774812	0.803432		258	0.530022	0.511212		258	0.309379	0.290322		258	0.169559	0.160281		258	0.101543	0.0902297		258	0.0510955	0.0429323
	258.2	1.23761	1.26792		258.2	0.885433	0.860619		258.2	0.526648	0.517696		258.2	0.273736	0.274131		258.2	0.160604	0.150095		258.2	0.0778173	0.069859			258.2	0.77549	0.803759		258.2	0.529835	0.511502		258.2	0.309724	0.290515		258.2	0.170147	0.160396		258.2	0.101472	0.0902967		258.2	0.051177	0.0429648
	258.4	1.23838	1.26834		258.4	0.886253	0.861065		258.4	0.526638	0.518026		258.4	0.273531	0.274324		258.4	0.160404	0.150206		258.4	0.0779924	0.0699118			258.4	0.775913	0.804087		258.4	0.530255	0.511792		258.4	0.309597	0.290708		258.4	0.170077	0.160511		258.4	0.101459	0.0903637		258.4	0.0510112	0.0429972
	258.6	1.23876	1.26876		258.6	0.886634	0.861511		258.6	0.52725	0.518356		258.6	0.273716	0.274516		258.6	0.160727	0.150317		258.6	0.0780311	0.0699646			258.6	0.776252	0.804414		258.6	0.530845	0.512082		258.6	0.309832	0.2909		258.6	0.170524	0.160625		258.6	0.101472	0.0904307		258.6	0.0517681	0.0430297
	258.8	1.23935	1.26918		258.8	0.88691	0.861957		258.8	0.527121	0.518685		258.8	0.274051	0.274709		258.8	0.160296	0.150427		258.8	0.0780334	0.0700173			258.8	0.776433	0.80474		258.8	0.531276	0.512372		258.8	0.309946	0.291093		258.8	0.170796	0.16074		258.8	0.101437	0.0904977		258.8	0.0522818	0.0430622
	259	1.23972	1.2696		259	0.887438	0.862402		259	0.527296	0.519015		259	0.274575	0.274902		259	0.160093	0.150538		259	0.0779235	0.0700701			259	0.77644	0.805067		259	0.532494	0.512662		259	0.310234	0.291285		259	0.171009	0.160855		259	0.101815	0.0905647		259	0.0524885	0.0430946
	259.2	1.24043	1.27002		259.2	0.888283	0.862847		259.2	0.527997	0.519344		259.2	0.275229	0.275094		259.2	0.160436	0.150649		259.2	0.0786311	0.0701229			259.2	0.777274	0.805393		259.2	0.533154	0.512952		259.2	0.310609	0.291478		259.2	0.171575	0.160969		259.2	0.102312	0.0906317		259.2	0.0533722	0.0431271
	259.4	1.24078	1.27044		259.4	0.888677	0.863292		259.4	0.528735	0.519673		259.4	0.275346	0.275287		259.4	0.160893	0.150759		259.4	0.0787862	0.0701757			259.4	0.777896	0.805718		259.4	0.533971	0.513242		259.4	0.311284	0.29167		259.4	0.172602	0.161084		259.4	0.102497	0.0906987		259.4	0.0535908	0.0431596
	259.6	1.24122	1.27085		259.6	0.889369	0.863736		259.6	0.529058	0.520002		259.6	0.275491	0.275479		259.6	0.161371	0.15087		259.6	0.0791418	0.0702285			259.6	0.778207	0.806044		259.6	0.534244	0.513531		259.6	0.311433	0.291863		259.6	0.173217	0.161199		259.6	0.102511	0.0907656		259.6	0.0539114	0.043192
	259.8	1.24166	1.27127		259.8	0.889517	0.86418		259.8	0.529455	0.520331		259.8	0.275719	0.275672		259.8	0.161742	0.150981		259.8	0.0791232	0.0702812			259.8	0.778627	0.806369		259.8	0.534261	0.513821		259.8	0.31186	0.292055		259.8	0.173738	0.161313		259.8	0.103062	0.0908326		259.8	0.0539476	0.0432245
	260	1.2416	1.27169		260	0.889915	0.864624		260	0.530336	0.52066		260	0.276229	0.275864		260	0.161835	0.151091		260	0.0790602	0.070334			260	0.778885	0.806694		260	0.534281	0.51411		260	0.311954	0.292247		260	0.173706	0.161428		260	0.103055	0.0908996		260	0.0538543	0.0432569
	260.2	1.24205	1.2721		260.2	0.891016	0.865068		260.2	0.53121	0.520989		260.2	0.277389	0.276057		260.2	0.16281	0.151202		260.2	0.0794082	0.0703868			260.2	0.779709	0.807019		260.2	0.534603	0.514399		260.2	0.312391	0.29244		260.2	0.173614	0.161542		260.2	0.103538	0.0909666		260.2	0.0543626	0.0432894
	260.4	1.24249	1.27252		260.4	0.891055	0.865511		260.4	0.531627	0.521318		260.4	0.277622	0.276249		260.4	0.163526	0.151313		260.4	0.0794357	0.0704395			260.4	0.780921	0.807343		260.4	0.535185	0.514688		260.4	0.312905	0.292632		260.4	0.174063	0.161657		260.4	0.103965	0.0910335		260.4	0.0547711	0.0433219
	260.6	1.2426	1.27293		260.6	0.891442	0.865954		260.6	0.531641	0.521647		260.6	0.277254	0.276441		260.6	0.163207	0.151423		260.6	0.0797276	0.0704923			260.6	0.780929	0.807667		260.6	0.535203	0.514977		260.6	0.31296	0.292824		260.6	0.173886	0.161771		260.6	0.103998	0.0911005		260.6	0.0546409	0.0433543
	260.8	1.24261	1.27335		260.8	0.891475	0.866397		260.8	0.532057	0.521975		260.8	0.277315	0.276634		260.8	0.163509	0.151534		260.8	0.0796509	0.0705451			260.8	0.78167	0.807991		260.8	0.535424	0.515265		260.8	0.313519	0.293016		260.8	0.174003	0.161886		260.8	0.104493	0.0911674		260.8	0.0547892	0.0433868
	261	1.24287	1.27376		261	0.891197	0.86684		261	0.532238	0.522304		261	0.277096	0.276826		261	0.163411	0.151645		261	0.0794317	0.0705978			261	0.781888	0.808314		261	0.535846	0.515554		261	0.313535	0.293208		261	0.174083	0.162		261	0.104574	0.0912344		261	0.0548057	0.0434192
	261.2	1.2433	1.27418		261.2	0.891826	0.867282		261.2	0.532822	0.522632		261.2	0.276598	0.277018		261.2	0.16357	0.151755		261.2	0.07924	0.0706506			261.2	0.782156	0.808637		261.2	0.536078	0.515842		261.2	0.313831	0.2934		261.2	0.174054	0.162115		261.2	0.10497	0.0913013		261.2	0.0549916	0.0434517
	261.4	1.24336	1.27459		261.4	0.89238	0.867724		261.4	0.532718	0.52296		261.4	0.276619	0.277211		261.4	0.163637	0.151866		261.4	0.0790442	0.0707033			261.4	0.782125	0.80896		261.4	0.535875	0.516131		261.4	0.313567	0.293592		261.4	0.173294	0.162229		261.4	0.104691	0.0913683		261.4	0.0548998	0.0434841
	261.6	1.24392	1.275		261.6	0.892852	0.868166		261.6	0.53283	0.523288		261.6	0.276687	0.277403		261.6	0.163898	0.151976		261.6	0.0788446	0.0707561			261.6	0.782485	0.809283		261.6	0.535609	0.516419		261.6	0.313417	0.293784		261.6	0.173457	0.162344		261.6	0.1045	0.0914352		261.6	0.0546368	0.0435166
	261.8	1.24489	1.27541		261.8	0.893851	0.868608		261.8	0.53284	0.523617		261.8	0.276531	0.277595		261.8	0.164185	0.152087		261.8	0.0785305	0.0708089			261.8	0.782793	0.809605		261.8	0.535767	0.516707		261.8	0.31378	0.293976		261.8	0.174033	0.162458		261.8	0.10488	0.0915022		261.8	0.055019	0.043549
	262	1.2455	1.27583		262	0.894848	0.869049		262	0.533266	0.523945		262	0.277111	0.277787		262	0.164352	0.152198		262	0.0788	0.0708616			262	0.782507	0.809927		262	0.535039	0.516995		262	0.313302	0.294168		262	0.174016	0.162573		262	0.104191	0.0915691		262	0.0541993	0.0435815
	262.2	1.24629	1.27624		262.2	0.895201	0.86949		262.2	0.534027	0.524272		262.2	0.277428	0.27798		262.2	0.164355	0.152308		262.2	0.0790644	0.0709144			262.2	0.782749	0.810248		262.2	0.534896	0.517283		262.2	0.313538	0.29436		262.2	0.173886	0.162687		262.2	0.104613	0.091636		262.2	0.0533973	0.0436139
	262.4	1.24687	1.27665		262.4	0.895698	0.869931		262.4	0.534123	0.5246		262.4	0.277689	0.278172		262.4	0.163991	0.152419		262.4	0.0783581	0.0709671			262.4	0.78295	0.81057		262.4	0.535322	0.51757		262.4	0.313627	0.294552		262.4	0.174064	0.162802		262.4	0.10471	0.0917029		262.4	0.0531934	0.0436464
[truncated: 4,687 more rows]

## Sheet: Fig. 2c
	mAb Concentration	wild-type pseudovirus				D614G pseudovirus
	μg/ml	nCoVmab1		nCoVmab2		nCoVmab1		nCoVmab2
	150	26	41	28	37	11	13	7	28
	30	33	28	33	22	21	7	12	14
	6	26	31	36	27	7	13	14	11
	1.2	31	25	57	62	9	17	37	32
[truncated: 6 more rows]

## Sheet: Fig. 2d
	mAb Concentration	Number of plaques
[truncated: 13 more rows]

[truncated: 9 more sheets: Fig. 2e, Fig. 3b, Fig. 5a,b, Fig. 6a,b, Supplementary Fig. 3, Supplementary Fig. 5, Supplementary Fig. 6, Supplementary Fig. 7, Supplementary Fig. 8]
